# Supplementary material for: (Acetyl­acetonato-κ2 O,O′)[(2-bromo­phen­yl)diphenyl­phosphane-κP]carbonyl­rhodium(I)
Source: Acta Crystallogr Sect E Struct Rep Online. 2012 Mar 24;68(Pt 4):m482. doi: 10.1107/S1600536812011944 (PMC3343868; doi:10.1107/S1600536812011944)
Supplement: Supplementary file 1 [file e-68-0m482-sup1.cif]

##############################################################################
#                                                                            #
# This CIF contains the data in a paper accepted for publication in          #
# Acta Crystallographica Section E. It conforms to the requirements of       #
# Notes for Authors for Acta Crystallographica Section E, and has been       #
# peer reviewed under the auspices of the IUCr Commission on Journals.       #
#                                                                            #
# Full details of the Crystallographic Information File format               #
# are given in the paper "The Crystallographic Information File (CIF):       #
# a New Standard Archive File for Crystallography" by S. R. Hall, F. H.      #
# Allen and I. D. Brown [Acta Cryst. (1991), A47, 655-685].                  #
#                                                                            #
# The current version of the core CIF dictionary is obtainable from          #
# ftp://ftp.iucr.org/pub/cif_core.dic.                                       #
#                                                                            #
# Software is freely available for graphical display of the structure(s)     #
# in this CIF. For information consult the CIF software page                 #
# http://www.iucr.org/resources/cif/software.                                #
#                                                                            #
# This file may be used for bona fide research purposes within the           #
# scientific community so long as proper attribution is given to the journal # 
# article from which it was obtained.                                        #
#                                                                            #
##############################################################################
data_global
_audit_creation_method     'WinGX routine CIF_UPDATE'
_audit_conform_dict_name     cif_core.dic
_audit_conform_dict_version     2.4
_journal_data_validation_number     ?
_journal_date_recd_electronic     2012-02-10
_journal_date_accepted     2012-03-20
_journal_name_full     'Acta Crystallographica, Section E'
_journal_year     2012
_journal_volume     68
_journal_issue      4
_journal_page_first     m482
_journal_page_last     m482
_journal_paper_category     QM
_journal_paper_doi     10.1107/S1600536812011944
_journal_coeditor_code     MW2054
_publ_contact_author_name     'Meijboom, Reinout'
_publ_contact_author_address
;
Research Center for Synthesis and Catalysis
Department of Chemistry
University of Johannesburg (APK Campus)
PO Box 524
Auckland Park
Johannesburg 2006
South Africa
;
_publ_contact_author_email     'rmeijboom@uj.ac.za'
_publ_contact_author_fax     '+27-11-559 2819'
_publ_contact_author_phone     '+27-11 559 2367'
_publ_section_title
;\
(Acetylacetonato-\k^2^<i>O</i>,<i>O</i>')[(2-bromophenyl)diphenylphosphane-\
\k<i>P</i>]carbonylrhodium(I)
;
loop_
    _publ_author_name
    _publ_author_footnote
    _publ_author_address
    'Davis, Wade L.' .
;
Research Center for Synthesis and Catalysis
Department of Chemistry
University of Johannesburg (APK Campus)
PO Box 524
Auckland Park
Johannesburg 2006
South Africa
;
    'Meijboom, Reinout' .
;
Research Center for Synthesis and Catalysis
Department of Chemistry
University of Johannesburg (APK Campus)
PO Box 524
Auckland Park
Johannesburg 2006
South Africa
;
data_I
_audit_creation_method     'WinGX routine CIF_UPDATE'
_chemical_name_systematic
;
(Acetylacetonato-\k^2^<i>O</i>,<i>O</i>')[(2-bromophenyl)diphenylphosphane-
\k<i>P</i>]carbonylrhodium(I)
;
_chemical_formula_moiety     'C24 H21 Br O3 P Rh'
_chemical_formula_sum     'C24 H21 Br O3 P Rh'
_chemical_formula_iupac     '[Rh (C5 H7 O2) (C18 H14 Br P) (C O)]'
_chemical_formula_weight     571.19
_symmetry_cell_setting     monoclinic
_symmetry_space_group_name_H-M     'P 21/n'
_symmetry_space_group_name_Hall     '-P 2yn'
loop_
    _symmetry_equiv_pos_as_xyz
    'x, y, z'
    '-x+1/2, y+1/2, -z+1/2'
    '-x, -y, -z'
    'x-1/2, -y-1/2, z-1/2'
_cell_length_a     9.0503(2)
_cell_length_b     17.8711(4)
_cell_length_c     13.9552(3)
_cell_angle_alpha     90
_cell_angle_beta     102.1330(10)
_cell_angle_gamma     90
_cell_volume     2206.68(8)
_cell_formula_units_Z     4
_cell_measurement_reflns_used     9726
_cell_measurement_theta_min     4.08
_cell_measurement_theta_max     65.74
_cell_measurement_temperature     100(2)
_exptl_crystal_description     'needle'
_exptl_crystal_colour     'yellow'
_exptl_crystal_size_max     0.36
_exptl_crystal_size_mid     0.08
_exptl_crystal_size_min     0.07
_exptl_crystal_density_diffrn     1.719
_exptl_crystal_density_method     'not measured'
_exptl_crystal_F_000     1136
_exptl_absorpt_coefficient_mu     9.256
_exptl_absorpt_correction_type     multi-scan
_exptl_absorpt_process_details     '(SADABS; Bruker, 2008)'
_exptl_absorpt_correction_T_min     0.4095
_exptl_absorpt_correction_T_max     0.7528
_exptl_special_details
;
The intensity data was collected on a Bruker Apex DUO 4 K CCD diffractometer
using an exposure time of 10 s/frame. A total of 3977 frames were collected
with a frame width of 1.5\% covering up to \q = 66.56\% with 98.4%
completeness accomplished.
;
_diffrn_ambient_temperature     100(2)
_diffrn_radiation_type     CuK\a
_diffrn_radiation_wavelength     1.54178
_diffrn_radiation_source     'Incoatec I\mS microfocus X-ray source'
_diffrn_radiation_monochromator     'Incoatec Quazar Multilayer Mirror'
_diffrn_measurement_device_type     'Bruker APEX DUO 4K CCD'
_diffrn_measurement_method     '\f and \w scans'
_diffrn_detector_area_resol_mean     8.4
_diffrn_reflns_number     51955
_diffrn_reflns_av_R_equivalents     0.0399
_diffrn_reflns_theta_min     4.08
_diffrn_reflns_theta_max     66.56
_diffrn_reflns_theta_full     66.56
_diffrn_measured_fraction_theta_max     0.984
_diffrn_measured_fraction_theta_full     0.984
_diffrn_reflns_limit_h_min     -8
_diffrn_reflns_limit_h_max     10
_diffrn_reflns_limit_k_min     -21
_diffrn_reflns_limit_k_max     21
_diffrn_reflns_limit_l_min     -16
_diffrn_reflns_limit_l_max     16
_diffrn_standards_number     0
_diffrn_standards_interval_count     0
_diffrn_standards_interval_time     0
_diffrn_standards_decay_%     0
_refine_special_details
;
Refinement of <i>F</i>^2^ against ALL reflections. The weighted <i>R</i>-factor
<i>wR</i> and goodness of fit <i>S</i> are based on <i>F</i>^2^, conventional
<i>R</i>-factors <i>R</i> are based on <i>F</i>, with <i>F</i> set to zero for
negative <i>F</i>^2^. The threshold expression of <i>F</i>^2^ >
\s(<i>F</i>^2^) is used only for calculating <i>R</i>-factors(gt) <i>etc</i>.
and is not relevant to the choice of reflections for refinement.
<i>R</i>-factors based on <i>F</i>^2^ are statistically about twice as large
as those based on <i>F</i>, and <i>R</i>- factors based on ALL data will be
even larger.
;
_reflns_number_total     3830
_reflns_number_gt     3800
_reflns_threshold_expression     I>2\s(I)
_refine_ls_structure_factor_coef     Fsqd
_refine_ls_matrix_type     full
_refine_ls_R_factor_all     0.0193
_refine_ls_R_factor_gt     0.0192
_refine_ls_wR_factor_gt     0.0466
_refine_ls_wR_factor_ref     0.0467
_refine_ls_goodness_of_fit_ref     1.137
_refine_ls_restrained_S_all     1.137
_refine_ls_number_reflns     3830
_refine_ls_number_parameters     283
_refine_ls_number_restraints     0
_refine_ls_hydrogen_treatment     constr
_refine_ls_weighting_scheme     calc
_refine_ls_weighting_details
         'calc w=1/[\s^2^(Fo^2^)+(0.0153P)^2^+2.7465P] where P=(Fo^2^+2Fc^2^)/3'
_atom_sites_solution_hydrogens     geom
_atom_sites_solution_primary     direct
_atom_sites_solution_secondary     difmap
_refine_ls_shift/su_max     0.001
_refine_ls_shift/su_mean     0
_refine_diff_density_max     0.345
_refine_diff_density_min     -0.468
_refine_ls_extinction_method     none
loop_
    _atom_type_symbol
    _atom_type_description
    _atom_type_scat_dispersion_real
    _atom_type_scat_dispersion_imag
    _atom_type_scat_source
    C C 0.0181 0.0091 'International Tables Vol C Tables 4.2.6.8 and 6.1.1.4'
    H H 0 0 'International Tables Vol C Tables 4.2.6.8 and 6.1.1.4'
    O O 0.0492 0.0322 'International Tables Vol C Tables 4.2.6.8 and 6.1.1.4'
    P P 0.2955 0.4335 'International Tables Vol C Tables 4.2.6.8 and 6.1.1.4'
    Br Br -0.6763 1.2805 'International Tables Vol C Tables 4.2.6.8 and 6.1.1.4'
    Rh Rh 0.0927 3.6045 'International Tables Vol C Tables 4.2.6.8 and 6.1.1.4'
_computing_data_collection     'APEX2 (Bruker 2010)'
_computing_cell_refinement     'SAINT (Bruker 2008)'
_computing_data_reduction     'SAINT and XPREP (Bruker 2008)'
_computing_structure_solution     'SIR97 (Altomare, <i>et al.</i>, 1999)'
_computing_structure_refinement     'SHELXL97 (Sheldrick, 2008)'
_computing_molecular_graphics     'DIAMOND (Brandenburg & Putz, 2005)'
_computing_publication_material
                            'publCIF (Westrip, 2010) and WinGX (Farrugia, 1999)'
loop_
    _atom_site_type_symbol
    _atom_site_label
    _atom_site_fract_x
    _atom_site_fract_y
    _atom_site_fract_z
    _atom_site_U_iso_or_equiv
    _atom_site_adp_type
    _atom_site_calc_flag
    _atom_site_refinement_flags
    _atom_site_occupancy
    _atom_site_disorder_assembly
    _atom_site_disorder_group
    C C1 1.0083(2) 0.20914(12) 0.81292(15) 0.0170(4) Uani d . 1 . .
    C C2 0.7672(3) 0.02131(12) 0.96498(16) 0.0202(5) Uani d . 1 . .
    C C3 0.7635(3) 0.07346(13) 1.03843(16) 0.0227(5) Uani d . 1 . .
    H H3 0.7145 0.0589 1.0894 0.027 Uiso calc R 1 . .
    C C4 0.8256(3) 0.14521(13) 1.04395(16) 0.0199(5) Uani d . 1 . .
    C C5 0.7048(3) -0.05622(13) 0.97335(18) 0.0270(5) Uani d . 1 . .
    H H5A 0.6712 -0.0776 0.9077 0.041 Uiso calc R 1 . .
    H H5B 0.619 -0.0533 1.0059 0.041 Uiso calc R 1 . .
    H H5C 0.7837 -0.088 1.0118 0.041 Uiso calc R 1 . .
    C C6 0.8164(3) 0.19327(13) 1.13130(17) 0.0250(5) Uani d . 1 . .
    H H6A 0.802 0.2457 1.1107 0.038 Uiso calc R 1 . .
    H H6B 0.9103 0.1884 1.1808 0.038 Uiso calc R 1 . .
    H H6C 0.7309 0.177 1.1591 0.038 Uiso calc R 1 . .
    C C11 0.9193(2) 0.13799(11) 0.60948(15) 0.0141(4) Uani d . 1 . .
    C C13 0.7662(3) 0.23761(13) 0.51864(17) 0.0227(5) Uani d . 1 . .
    H H13 0.6768 0.267 0.5069 0.027 Uiso calc R 1 . .
    C C14 0.8773(3) 0.24911(14) 0.46495(17) 0.0286(5) Uani d . 1 . .
    H H14 0.8643 0.2874 0.4166 0.034 Uiso calc R 1 . .
    C C15 1.0060(3) 0.20565(13) 0.48098(17) 0.0244(5) Uani d . 1 . .
    H H15 1.0803 0.2134 0.443 0.029 Uiso calc R 1 . .
    C C16 1.0269(3) 0.15034(12) 0.55286(15) 0.0178(4) Uani d . 1 . .
    H H16 1.1159 0.1206 0.5635 0.021 Uiso calc R 1 . .
    C C21 0.8375(2) -0.00862(11) 0.66851(15) 0.0144(4) Uani d . 1 . .
    C C22 0.7422(2) -0.00895(12) 0.57576(15) 0.0162(4) Uani d . 1 . .
    H H22 0.735 0.0343 0.5354 0.019 Uiso calc R 1 . .
    C C23 0.6576(2) -0.07239(12) 0.54206(16) 0.0193(5) Uani d . 1 . .
    H H23 0.5925 -0.0721 0.479 0.023 Uiso calc R 1 . .
    C C24 0.6680(3) -0.13580(12) 0.60010(18) 0.0220(5) Uani d . 1 . .
    H H24 0.611 -0.1792 0.5768 0.026 Uiso calc R 1 . .
    C C25 0.7624(3) -0.13577(12) 0.69277(17) 0.0208(5) Uani d . 1 . .
    H H25 0.7693 -0.1792 0.7327 0.025 Uiso calc R 1 . .
    C C31 1.1460(2) 0.03819(11) 0.71559(14) 0.0138(4) Uani d . 1 . .
    C C32 1.2678(3) 0.07878(12) 0.76843(16) 0.0195(5) Uani d . 1 . .
    H H32 1.2496 0.1237 0.8005 0.023 Uiso calc R 1 . .
    C C33 1.4153(3) 0.05460(14) 0.77495(17) 0.0234(5) Uani d . 1 . .
    H H33 1.4972 0.0831 0.8108 0.028 Uiso calc R 1 . .
    C C34 1.4428(3) -0.01132(14) 0.72896(16) 0.0232(5) Uani d . 1 . .
    H H34 1.5436 -0.0281 0.7333 0.028 Uiso calc R 1 . .
    C C35 1.3233(3) -0.05247(13) 0.67696(16) 0.0207(5) Uani d . 1 . .
    H H35 1.3421 -0.0978 0.646 0.025 Uiso calc R 1 . .
    C C36 1.1750(2) -0.02778(12) 0.66963(15) 0.0171(4) Uani d . 1 . .
    H H36 1.0934 -0.0561 0.6331 0.021 Uiso calc R 1 . .
    O O1 1.05924(19) 0.26162(9) 0.78518(12) 0.0240(4) Uani d . 1 . .
    O O2 0.89331(18) 0.17500(8) 0.98188(11) 0.0203(3) Uani d . 1 . .
    O O3 0.82285(18) 0.03145(8) 0.88916(11) 0.0212(3) Uani d . 1 . .
    P P1 0.95457(6) 0.07227(3) 0.71283(4) 0.01194(11) Uani d . 1 . .
    Rh Rh1 0.923488(17) 0.125849(8) 0.852474(11) 0.01343(6) Uani d . 1 . .
    C C12 0.7890(2) 0.18222(12) 0.58970(15) 0.0168(4) Uani d . 1 . .
    H H12 0.7132 0.174 0.6264 0.02 Uiso calc PR 0.0419(10) . .
    C C26 0.8466(2) -0.07255(12) 0.72724(16) 0.0177(4) Uani d . 1 . .
    H H26 0.9104 -0.0728 0.7907 0.021 Uiso calc PR 0.9581(10) . .
    Br Br1A 0.63052(3) 0.167185(13) 0.657862(17) 0.01941(8) Uani d P 0.9581(10)
                                                                               .
                                                                               .
    Br Br1B 0.9534(7) -0.0921(3) 0.8361(4) 0.0277(19) Uani d P 0.0419(10) . .
loop_
    _atom_site_aniso_label
    _atom_site_aniso_U_11
    _atom_site_aniso_U_22
    _atom_site_aniso_U_33
    _atom_site_aniso_U_12
    _atom_site_aniso_U_13
    _atom_site_aniso_U_23
    C1 0.0196(11) 0.0181(11) 0.0135(10) 0.0018(9) 0.0037(9) -0.0061(8)
    C2 0.0208(12) 0.0209(11) 0.0186(11) -0.0004(9) 0.0034(9) 0.0040(9)
    C3 0.0295(13) 0.0242(12) 0.0171(11) -0.0035(10) 0.0112(10) 0.0021(9)
    C4 0.0214(12) 0.0215(11) 0.0174(11) 0.0032(9) 0.0055(9) 0.0012(9)
    C5 0.0350(14) 0.0226(12) 0.0241(12) -0.0064(10) 0.0076(10) 0.0027(10)
    C6 0.0302(13) 0.0253(12) 0.0220(12) 0.0002(10) 0.0111(10) -0.0023(10)
    C11 0.0189(11) 0.0104(9) 0.0115(10) -0.0014(8) -0.0003(8) -0.0020(8)
    C13 0.0247(12) 0.0188(11) 0.0217(11) 0.0052(9) -0.0017(9) 0.0025(9)
    C14 0.0395(15) 0.0232(12) 0.0214(12) 0.0050(11) 0.0024(11) 0.0094(10)
    C15 0.0316(13) 0.0244(12) 0.0188(11) 0.0014(10) 0.0087(10) 0.0055(9)
    C16 0.0216(11) 0.0152(10) 0.0166(10) 0.0018(9) 0.0038(9) 0.0002(8)
    C21 0.0143(10) 0.0131(10) 0.0170(10) 0.0017(8) 0.0059(8) -0.0024(8)
    C22 0.0173(11) 0.0160(10) 0.0160(10) -0.0007(8) 0.0051(8) -0.0016(8)
    C23 0.0174(11) 0.0220(11) 0.0191(11) -0.0029(9) 0.0051(9) -0.0061(9)
    C24 0.0224(12) 0.0162(11) 0.0299(13) -0.0052(9) 0.0114(10) -0.0092(9)
    C25 0.0241(12) 0.0139(10) 0.0271(12) 0.0004(9) 0.0114(10) 0.0021(9)
    C31 0.0145(10) 0.0161(10) 0.0109(9) 0.0009(8) 0.0029(8) 0.0036(8)
    C32 0.0207(11) 0.0193(11) 0.0187(11) -0.0001(9) 0.0043(9) -0.0022(9)
    C33 0.0159(11) 0.0323(13) 0.0212(11) -0.0021(9) 0.0019(9) -0.0010(10)
    C34 0.0185(12) 0.0310(13) 0.0217(11) 0.0077(10) 0.0079(9) 0.0077(10)
    C35 0.0245(12) 0.0204(11) 0.0190(11) 0.0062(9) 0.0090(9) 0.0017(9)
    C36 0.0192(11) 0.0165(10) 0.0161(10) 0.0010(8) 0.0050(9) 0.0014(8)
    O1 0.0326(9) 0.0166(8) 0.0248(8) -0.0069(7) 0.0108(7) -0.0023(6)
    O2 0.0281(9) 0.0176(8) 0.0175(8) -0.0026(6) 0.0102(7) -0.0018(6)
    O3 0.0287(9) 0.0183(8) 0.0185(8) -0.0041(6) 0.0093(7) -0.0006(6)
    P1 0.0134(3) 0.0107(2) 0.0116(2) 0.00022(19) 0.00232(19) -0.00053(19)
    Rh1 0.01719(10) 0.01174(9) 0.01218(9) -0.00084(6) 0.00498(6) -0.00096(5)
    C12 0.0184(11) 0.0146(10) 0.0162(10) -0.0007(8) 0.0012(8) -0.0034(8)
    C26 0.0177(11) 0.0168(11) 0.0190(11) 0.0033(8) 0.0052(9) 0.0002(8)
    Br1A 0.01406(13) 0.02069(13) 0.02271(14) 0.00198(9) 0.00212(9) -0.00344(9)
    Br1B 0.028(3) 0.027(3) 0.023(3) 0.003(2) -0.004(2) 0.005(2)
_geom_special_details
;
All e.s.d.'s (except the e.s.d. in the dihedral angle between two l.s. planes)
are estimated using the full covariance matrix. The cell e.s.d.'s are taken
into account individually in the estimation of e.s.d.'s in distances, angles
and torsion angles; correlations between e.s.d.'s in cell parameters are only
used when they are defined by crystal symmetry. An approximate (isotropic)
treatment of cell e.s.d.'s is used for estimating e.s.d.'s involving l.s.
planes.
;
loop_
    _geom_bond_atom_site_label_1
    _geom_bond_atom_site_label_2
    _geom_bond_site_symmetry_2
    _geom_bond_distance
    _geom_bond_publ_flag
    C1 O1 . 1.148(3) ?
    C1 Rh1 . 1.813(2) ?
    C2 O3 . 1.277(3) ?
    C2 C3 . 1.391(3) ?
    C2 C5 . 1.510(3) ?
    C3 C4 . 1.395(3) ?
    C3 H3 . 0.95 ?
    C4 O2 . 1.278(3) ?
    C4 C6 . 1.508(3) ?
    C5 H5A . 0.98 ?
    C5 H5B . 0.98 ?
    C5 H5C . 0.98 ?
    C6 H6A . 0.98 ?
    C6 H6B . 0.98 ?
    C6 H6C . 0.98 ?
    C11 C16 . 1.395(3) ?
    C11 C12 . 1.398(3) ?
    C11 P1 . 1.835(2) ?
    C13 C12 . 1.386(3) ?
    C13 C14 . 1.389(4) ?
    C13 H13 . 0.95 ?
    C14 C15 . 1.379(4) ?
    C14 H14 . 0.95 ?
    C15 C16 . 1.393(3) ?
    C15 H15 . 0.95 ?
    C16 H16 . 0.95 ?
    C21 C22 . 1.397(3) ?
    C21 C26 . 1.398(3) ?
    C21 P1 . 1.822(2) ?
    C22 C23 . 1.393(3) ?
    C22 H22 . 0.95 ?
    C23 C24 . 1.384(3) ?
    C23 H23 . 0.95 ?
    C24 C25 . 1.392(3) ?
    C24 H24 . 0.95 ?
    C25 C26 . 1.391(3) ?
    C25 H25 . 0.95 ?
    C31 C36 . 1.393(3) ?
    C31 C32 . 1.394(3) ?
    C31 P1 . 1.829(2) ?
    C32 C33 . 1.387(3) ?
    C32 H32 . 0.95 ?
    C33 C34 . 1.389(3) ?
    C33 H33 . 0.95 ?
    C34 C35 . 1.381(3) ?
    C34 H34 . 0.95 ?
    C35 C36 . 1.396(3) ?
    C35 H35 . 0.95 ?
    C36 H36 . 0.95 ?
    O2 Rh1 . 2.0772(15) ?
    O3 Rh1 . 2.0332(15) ?
    P1 Rh1 . 2.2415(5) ?
    C12 H12 . 0.95 ?
    C26 H26 . 0.95 ?
loop_
    _geom_angle_atom_site_label_1
    _geom_angle_atom_site_label_2
    _geom_angle_atom_site_label_3
    _geom_angle_site_symmetry_1
    _geom_angle_site_symmetry_3
    _geom_angle
    _geom_angle_publ_flag
    O1 C1 Rh1 . . 177.96(19) ?
    O3 C2 C3 . . 126.2(2) ?
    O3 C2 C5 . . 114.4(2) ?
    C3 C2 C5 . . 119.4(2) ?
    C2 C3 C4 . . 125.8(2) ?
    C2 C3 H3 . . 117.1 ?
    C4 C3 H3 . . 117.1 ?
    O2 C4 C3 . . 126.2(2) ?
    O2 C4 C6 . . 115.2(2) ?
    C3 C4 C6 . . 118.6(2) ?
    C2 C5 H5A . . 109.5 ?
    C2 C5 H5B . . 109.5 ?
    H5A C5 H5B . . 109.5 ?
    C2 C5 H5C . . 109.5 ?
    H5A C5 H5C . . 109.5 ?
    H5B C5 H5C . . 109.5 ?
    C4 C6 H6A . . 109.5 ?
    C4 C6 H6B . . 109.5 ?
    H6A C6 H6B . . 109.5 ?
    C4 C6 H6C . . 109.5 ?
    H6A C6 H6C . . 109.5 ?
    H6B C6 H6C . . 109.5 ?
    C16 C11 C12 . . 117.34(19) ?
    C16 C11 P1 . . 121.29(16) ?
    C12 C11 P1 . . 121.15(16) ?
    C12 C13 C14 . . 118.4(2) ?
    C12 C13 H13 . . 120.8 ?
    C14 C13 H13 . . 120.8 ?
    C15 C14 C13 . . 120.8(2) ?
    C15 C14 H14 . . 119.6 ?
    C13 C14 H14 . . 119.6 ?
    C14 C15 C16 . . 119.9(2) ?
    C14 C15 H15 . . 120 ?
    C16 C15 H15 . . 120 ?
    C15 C16 C11 . . 121.0(2) ?
    C15 C16 H16 . . 119.5 ?
    C11 C16 H16 . . 119.5 ?
    C22 C21 C26 . . 119.26(19) ?
    C22 C21 P1 . . 121.32(16) ?
    C26 C21 P1 . . 119.39(16) ?
    C23 C22 C21 . . 120.3(2) ?
    C23 C22 H22 . . 119.8 ?
    C21 C22 H22 . . 119.8 ?
    C24 C23 C22 . . 120.2(2) ?
    C24 C23 H23 . . 119.9 ?
    C22 C23 H23 . . 119.9 ?
    C23 C24 C25 . . 119.8(2) ?
    C23 C24 H24 . . 120.1 ?
    C25 C24 H24 . . 120.1 ?
    C26 C25 C24 . . 120.4(2) ?
    C26 C25 H25 . . 119.8 ?
    C24 C25 H25 . . 119.8 ?
    C36 C31 C32 . . 118.6(2) ?
    C36 C31 P1 . . 122.77(16) ?
    C32 C31 P1 . . 118.58(16) ?
    C33 C32 C31 . . 121.0(2) ?
    C33 C32 H32 . . 119.5 ?
    C31 C32 H32 . . 119.5 ?
    C32 C33 C34 . . 119.8(2) ?
    C32 C33 H33 . . 120.1 ?
    C34 C33 H33 . . 120.1 ?
    C35 C34 C33 . . 119.8(2) ?
    C35 C34 H34 . . 120.1 ?
    C33 C34 H34 . . 120.1 ?
    C34 C35 C36 . . 120.3(2) ?
    C34 C35 H35 . . 119.8 ?
    C36 C35 H35 . . 119.8 ?
    C31 C36 C35 . . 120.3(2) ?
    C31 C36 H36 . . 119.8 ?
    C35 C36 H36 . . 119.8 ?
    C4 O2 Rh1 . . 125.64(14) ?
    C2 O3 Rh1 . . 127.02(14) ?
    C21 P1 C31 . . 102.92(9) ?
    C21 P1 C11 . . 104.38(9) ?
    C31 P1 C11 . . 103.73(10) ?
    C21 P1 Rh1 . . 117.63(7) ?
    C31 P1 Rh1 . . 114.54(7) ?
    C11 P1 Rh1 . . 112.14(7) ?
    C1 Rh1 O3 . . 176.91(8) ?
    C1 Rh1 O2 . . 93.38(7) ?
    O3 Rh1 O2 . . 89.10(6) ?
    C1 Rh1 P1 . . 86.99(6) ?
    O3 Rh1 P1 . . 90.52(4) ?
    O2 Rh1 P1 . . 179.58(5) ?
    C13 C12 C11 . . 122.5(2) ?
    C13 C12 H12 . . 118.7 ?
    C11 C12 H12 . . 118.7 ?
    C25 C26 C21 . . 120.0(2) ?
    C25 C26 H26 . . 120 ?
    C21 C26 H26 . . 120 ?
_iucr_refine_instructions_details
;
TITL cu_12ho_wd1_0m in P2(1)/n
CELL  1.54178   9.0503  17.8711  13.9552   90.000  102.133   90.000
ZERR     4.00   0.0002   0.0004   0.0003    0.000    0.001    0.000
LATT   1
SYMM  1/2 - X, 1/2 + Y, 1/2 - Z
SFAC  C    H    O    P    BR   RH
UNIT  96   84   12   4    4    4
MERG   2
FREE C26 Br1b
FREE C12 Br1a
FMAP   2
PLAN   20
SIZE     0.07   0.08   0.36
ACTA
BOND   $H
LIST   4
L.S.   12
TEMP  -173.14
WGHT    0.015300    2.746500
FVAR       0.09546   0.95814
C1    1    1.008309    0.209136    0.812923    11.00000    0.01963    0.01814 =
         0.01347   -0.00614    0.00370    0.00180
C2    1    0.767229    0.021308    0.964982    11.00000    0.02077    0.02086 =
         0.01861    0.00397    0.00337   -0.00038
C3    1    0.763547    0.073460    1.038430    11.00000    0.02949    0.02422 =
         0.01709    0.00210    0.01125   -0.00352
AFIX  43
H3    2    0.714457    0.058940    1.089356    11.00000   -1.20000
AFIX   0
C4    1    0.825556    0.145209    1.043948    11.00000    0.02139    0.02151 =
         0.01737    0.00117    0.00552    0.00320
C5    1    0.704818   -0.056217    0.973346    11.00000    0.03497    0.02261 =
         0.02408    0.00266    0.00760   -0.00639
AFIX 137
H5A   2    0.671196   -0.077604    0.907714    11.00000   -1.50000
H5B   2    0.619031   -0.053335    1.005917    11.00000   -1.50000
H5C   2    0.783721   -0.088028    1.011835    11.00000   -1.50000
AFIX   0
C6    1    0.816387    0.193272    1.131297    11.00000    0.03019    0.02532 =
         0.02201   -0.00226    0.01110    0.00022
AFIX 137
H6A   2    0.802010    0.245656    1.110680    11.00000   -1.50000
H6B   2    0.910259    0.188434    1.180845    11.00000   -1.50000
H6C   2    0.730934    0.176965    1.159145    11.00000   -1.50000
AFIX   0
C11   1    0.919277    0.137987    0.609477    11.00000    0.01891    0.01042 =
         0.01154   -0.00202   -0.00032   -0.00144
C13   1    0.766225    0.237609    0.518644    11.00000    0.02471    0.01875 =
         0.02170    0.00246   -0.00173    0.00518
AFIX  43
H13   2    0.676802    0.267028    0.506926    11.00000   -1.20000
AFIX   0
C14   1    0.877251    0.249106    0.464945    11.00000    0.03946    0.02317 =
         0.02143    0.00941    0.00239    0.00502
AFIX  43
H14   2    0.864319    0.287350    0.416617    11.00000   -1.20000
AFIX   0
C15   1    1.005993    0.205653    0.480977    11.00000    0.03163    0.02441 =
         0.01877    0.00547    0.00871    0.00141
AFIX  43
H15   2    1.080339    0.213439    0.443019    11.00000   -1.20000
AFIX   0
C16   1    1.026949    0.150338    0.552864    11.00000    0.02158    0.01521 =
         0.01661    0.00017    0.00377    0.00176
AFIX  43
H16   2    1.115881    0.120576    0.563505    11.00000   -1.20000
AFIX   0
C21   1    0.837504   -0.008622    0.668514    11.00000    0.01428    0.01313 =
         0.01695   -0.00244    0.00591    0.00175
C22   1    0.742190   -0.008953    0.575760    11.00000    0.01727    0.01598 =
         0.01598   -0.00163    0.00513   -0.00065
AFIX  43
H22   2    0.734996    0.034286    0.535444    11.00000   -1.20000
AFIX   0
C23   1    0.657596   -0.072390    0.542063    11.00000    0.01739    0.02198 =
         0.01912   -0.00613    0.00513   -0.00293
AFIX  43
H23   2    0.592525   -0.072136    0.479046    11.00000   -1.20000
AFIX   0
C24   1    0.668045   -0.135796    0.600103    11.00000    0.02242    0.01620 =
         0.02991   -0.00923    0.01143   -0.00521
AFIX  43
H24   2    0.611022   -0.179167    0.576766    11.00000   -1.20000
AFIX   0
C25   1    0.762397   -0.135766    0.692765    11.00000    0.02409    0.01394 =
         0.02712    0.00212    0.01140    0.00037
AFIX  43
H25   2    0.769300   -0.179194    0.732721    11.00000   -1.20000
AFIX   0
C31   1    1.145953    0.038191    0.715594    11.00000    0.01448    0.01606 =
         0.01090    0.00365    0.00290    0.00088
C32   1    1.267824    0.078777    0.768431    11.00000    0.02067    0.01934 =
         0.01868   -0.00221    0.00435   -0.00010
AFIX  43
H32   2    1.249595    0.123695    0.800469    11.00000   -1.20000
AFIX   0
C33   1    1.415259    0.054602    0.774954    11.00000    0.01588    0.03230 =
         0.02124   -0.00101    0.00192   -0.00209
AFIX  43
H33   2    1.497170    0.083061    0.810793    11.00000   -1.20000
AFIX   0
C34   1    1.442832   -0.011316    0.728957    11.00000    0.01852    0.03095 =
         0.02165    0.00767    0.00787    0.00767
AFIX  43
H34   2    1.543646   -0.028050    0.733251    11.00000   -1.20000
AFIX   0
C35   1    1.323304   -0.052473    0.676961    11.00000    0.02453    0.02043 =
         0.01898    0.00169    0.00904    0.00618
AFIX  43
H35   2    1.342111   -0.097804    0.646028    11.00000   -1.20000
AFIX   0
C36   1    1.174952   -0.027784    0.669630    11.00000    0.01917    0.01649 =
         0.01615    0.00144    0.00499    0.00101
AFIX  43
H36   2    1.093401   -0.056112    0.633123    11.00000   -1.20000
AFIX   0
O1    3    1.059245    0.261617    0.785185    11.00000    0.03263    0.01655 =
         0.02479   -0.00234    0.01079   -0.00692
O2    3    0.893314    0.174996    0.981882    11.00000    0.02814    0.01764 =
         0.01748   -0.00180    0.01018   -0.00262
O3    3    0.822847    0.031450    0.889157    11.00000    0.02874    0.01831 =
         0.01845   -0.00057    0.00928   -0.00413
P1    4    0.954571    0.072265    0.712828    11.00000    0.01340    0.01067 =
         0.01161   -0.00053    0.00232    0.00022
RH1   6    0.923488    0.125849    0.852474    11.00000    0.01719    0.01174 =
         0.01218   -0.00096    0.00498   -0.00084
C12   1    0.789010    0.182218    0.589696    11.00000    0.01842    0.01461 =
         0.01616   -0.00344    0.00119   -0.00070
AFIX  43
H12   2    0.713182    0.173979    0.626385   -21.00000   -1.20000
AFIX   0
C26   1    0.846650   -0.072552    0.727243    11.00000    0.01773    0.01684 =
         0.01902    0.00017    0.00525    0.00330
AFIX  43
H26   2    0.910417   -0.072813    0.790702    21.00000   -1.20000
AFIX   0
BR1A  5    0.630518    0.167185    0.657862    21.00000    0.01406    0.02069 =
         0.02271   -0.00344    0.00212    0.00198
BR1B  5    0.953409   -0.092139    0.836086   -21.00000    0.02847    0.02726 =
         0.02336    0.00503   -0.00362    0.00287
HKLF    4  1.0  1.00  0.00  0.00  0.00  1.00  0.00  0.00  0.00  1.00
REM  cu_12ho_wd1_0m in P2(1)/n
REM R1 =  0.0192 for   3800 Fo > 4sig(Fo)  and  0.0193 for all   3830 data
REM    283 parameters refined using      0 restraints
END
WGHT      0.0152      2.7477
REM Highest difference peak  0.345,  deepest hole -0.468,  1-sigma level  0.065
Q1    1   0.7223  0.2110  1.1169  11.00000  0.05    0.35
Q2    1   0.9297  0.0918  0.7568  11.00000  0.05    0.34
Q3    1   1.3129  0.1590  0.7681  11.00000  0.05    0.34
Q4    1   0.9471  0.1121  0.6522  11.00000  0.05    0.31
Q5    1   0.7258  0.0430  0.8647  11.00000  0.05    0.31
Q6    1   0.8216 -0.1051  0.6947  11.00000  0.05    0.27
Q7    1   1.1597 -0.0006  0.6994  11.00000  0.05    0.27
Q8    1   1.0027  0.1779  0.5184  11.00000  0.05    0.26
Q9    1   0.8870  0.0379  0.6912  11.00000  0.05    0.26
Q10   1   1.2447 -0.0453  0.6870  11.00000  0.05    0.25
Q11   1   0.8377 -0.0400  0.6953  11.00000  0.05    0.25
Q12   1   0.8131  0.1675  1.1826  11.00000  0.05    0.25
Q13   1   0.8053  0.1072  1.0416  11.00000  0.05    0.24
Q14   1   0.9662  0.1415  0.5747  11.00000  0.05    0.23
Q15   1   0.9149  0.1645  0.9450  11.00000  0.05    0.23
Q16   1   1.0618  0.1610  0.8587  11.00000  0.05    0.22
Q17   1   1.0551  0.0502  0.7171  11.00000  0.05    0.22
Q18   1   0.8355  0.1622  1.0930  11.00000  0.05    0.22
Q19   1   0.8600  0.1559  0.5984  11.00000  0.05    0.22
Q20   1   0.7987 -0.0136  0.6259  11.00000  0.05    0.22
# Supplementary information:
# Res files for the disordered ring C21-C26
TITL cu_12ho_wd1_0m in P2(1)/n
CELL  1.54178   9.0503  17.8711  13.9552   90.000  102.133   90.000
ZERR     4.00   0.0002   0.0004   0.0003    0.000    0.001    0.000
LATT   1
SYMM  1/2 - X, 1/2 + Y, 1/2 - Z
SFAC  C    H    O    P    BR   RH
UNIT  96   84   12   4    4    4
MERG   2
OMIT     0   2   1
OMIT    -1   4   1
OMIT     0   3   5
OMIT     1   0   3
OMIT     0   1   6
OMIT    -1   5   6
OMIT     0  10   4
EADP C21A C21B
EADP C22A C22B
EADP C23A C23B
EADP C24A C24B
EADP C25A C25B
EADP C26A C26B
FMAP   2
PLAN   20
SIZE     0.07   0.08   0.36
ACTA
BOND   $H
LIST   3
L.S.  64
TEMP  -173.14
WGHT    0.013900    2.745000
FVAR       0.09548   0.95812
C1    1    1.008325    0.209147    0.812928    11.00000    0.01955    0.01823 =
         0.01372   -0.00615    0.00367    0.00185
C2    1    0.767218    0.021307    0.965019    11.00000    0.02071    0.02092 =
         0.01869    0.00387    0.00333   -0.00038
C3    1    0.763531    0.073452    1.038398    11.00000    0.02944    0.02432 =
         0.01709    0.00209    0.01122   -0.00349
AFIX  43
H3    2    0.714376    0.058939    1.089295    11.00000   -1.20000
AFIX   0
C4    1    0.825585    0.145223    1.043988    11.00000    0.02138    0.02163 =
         0.01729    0.00130    0.00550    0.00315
C5    1    0.704809   -0.056214    0.973337    11.00000    0.03498    0.02272 =
         0.02392    0.00285    0.00756   -0.00642
AFIX 137
H5A   2    0.670784   -0.077495    0.907679    11.00000   -1.50000
H5B   2    0.619297   -0.053371    1.006163    11.00000   -1.50000
H5C   2    0.783836   -0.088095    1.011568    11.00000   -1.50000
AFIX   0
C6    1    0.816372    0.193266    1.131279    11.00000    0.03008    0.02546 =
         0.02233   -0.00217    0.01113    0.00021
AFIX 137
H6A   2    0.801873    0.245641    1.110640    11.00000   -1.50000
H6B   2    0.910275    0.188481    1.180810    11.00000   -1.50000
H6C   2    0.730976    0.176919    1.159158    11.00000   -1.50000
AFIX   0
C11   1    0.919249    0.137989    0.609497    11.00000    0.01886    0.01038 =
         0.01180   -0.00213   -0.00028   -0.00141
C13   1    0.766260    0.237563    0.518703    11.00000    0.02473    0.01891 =
         0.02149    0.00238   -0.00172    0.00527
AFIX  43
H13   2    0.676837    0.266982    0.507027    11.00000   -1.20000
AFIX   0
C14   1    0.877275    0.249119    0.464952    11.00000    0.03936    0.02314 =
         0.02174    0.00940    0.00245    0.00499
AFIX  43
H14   2    0.864325    0.287367    0.416628    11.00000   -1.20000
AFIX   0
C15   1    1.006019    0.205654    0.481023    11.00000    0.03158    0.02430 =
         0.01897    0.00539    0.00873    0.00138
AFIX  43
H15   2    1.080416    0.213462    0.443110    11.00000   -1.20000
AFIX   0
C16   1    1.026906    0.150354    0.552796    11.00000    0.02156    0.01537 =
         0.01648    0.00021    0.00378    0.00175
AFIX  43
H16   2    1.115791    0.120560    0.563371    11.00000   -1.20000
AFIX   0
C31   1    1.145967    0.038200    0.715625    11.00000    0.01448    0.01612 =
         0.01098    0.00349    0.00296    0.00088
C32   1    1.267818    0.078764    0.768377    11.00000    0.02064    0.01932 =
         0.01876   -0.00246    0.00434   -0.00010
AFIX  43
H32   2    1.249608    0.123710    0.800362    11.00000   -1.20000
AFIX   0
C33   1    1.415255    0.054583    0.774945    11.00000    0.01586    0.03242 =
         0.02127   -0.00131    0.00194   -0.00211
AFIX  43
H33   2    1.497154    0.083038    0.810806    11.00000   -1.20000
AFIX   0
C34   1    1.442837   -0.011303    0.728985    11.00000    0.01841    0.03094 =
         0.02191    0.00771    0.00782    0.00766
AFIX  43
H34   2    1.543653   -0.028043    0.733312    11.00000   -1.20000
AFIX   0
C35   1    1.323289   -0.052466    0.676936    11.00000    0.02447    0.02040 =
         0.01906    0.00150    0.00904    0.00616
AFIX  43
H35   2    1.342124   -0.097789    0.645995    11.00000   -1.20000
AFIX   0
C36   1    1.174938   -0.027797    0.669577    11.00000    0.01918    0.01646 =
         0.01632    0.00143    0.00505    0.00102
AFIX  43
H36   2    1.093392   -0.056108    0.633033    11.00000   -1.20000
AFIX   0
O1    3    1.059256    0.261624    0.785192    11.00000    0.03254    0.01654 =
         0.02499   -0.00223    0.01078   -0.00693
O2    3    0.893311    0.174987    0.981881    11.00000    0.02811    0.01766 =
         0.01774   -0.00177    0.01024   -0.00261
O3    3    0.822833    0.031464    0.889143    11.00000    0.02883    0.01828 =
         0.01844   -0.00056    0.00932   -0.00414
P1    4    0.954571    0.072268    0.712825    11.00000    0.01342    0.01067 =
         0.01164   -0.00055    0.00232    0.00022
RH1   6    0.923489    0.125850    0.852476    11.00000    0.01721    0.01176 =
         0.01219   -0.00095    0.00498   -0.00084
C12   1    0.789007    0.182220    0.589610    11.00000    0.01838    0.01465 =
         0.01639   -0.00361    0.00125   -0.00071
AFIX  43
H12   2    0.713102    0.173953    0.626232   -21.00000   -1.20000
AFIX   0
BR1A  5    0.630520    0.167184    0.657870    21.00000    0.01408    0.02070 =
         0.02272   -0.00343    0.00212    0.00197
PART    1
SAME C21B > C26B
C21A  1    0.837700   -0.008236    0.668624    21.00000    0.01432    0.01190 =
         0.01711   -0.00259    0.00583    0.00117
C22A  1    0.742194   -0.008746    0.576031    21.00000    0.01728    0.01575 =
         0.01561   -0.00200    0.00520   -0.00062
AFIX  43
H22A  2    0.734558    0.034462    0.535631    21.00000   -1.20000
AFIX   0
C23A  1    0.657994   -0.072348    0.542581    21.00000    0.01758    0.02200 =
         0.01828   -0.00624    0.00444   -0.00283
AFIX  43
H23A  2    0.592836   -0.072233    0.479594    21.00000   -1.20000
AFIX   0
C24A  1    0.668836   -0.135689    0.600685    21.00000    0.02117    0.01610 =
         0.02788   -0.00954    0.00984   -0.00559
AFIX  43
H24A  2    0.611715   -0.179062    0.577489    21.00000   -1.20000
AFIX   0
C25A  1    0.763486   -0.135690    0.693046    21.00000    0.02004    0.01330 =
         0.02662    0.00156    0.00970   -0.00068
AFIX  43
H25A  2    0.771242   -0.179247    0.732815    21.00000   -1.20000
AFIX   0
C26A  1    0.847111   -0.072122    0.727654    21.00000    0.01719    0.01469 =
         0.01822   -0.00119    0.00463    0.00229
AFIX  43
H26A  2    0.910448   -0.072150    0.791256    21.00000   -1.20000
AFIX   0
PART    2
C21B  1    0.831225   -0.018244    0.665818   -21.00000    0.01432    0.01190 =
         0.01711   -0.00259    0.00583    0.00117
C22B  1    0.742891   -0.013837    0.569450   -21.00000    0.01728    0.01575 =
         0.01561   -0.00200    0.00520   -0.00062
AFIX  43
H22B  2    0.747621    0.029680    0.531112   -21.00000   -1.20000
AFIX   0
C23B  1    0.648325   -0.073431    0.530218   -21.00000    0.01758    0.02200 =
         0.01828   -0.00624    0.00444   -0.00283
AFIX  43
H23B  2    0.585965   -0.069316    0.466554   -21.00000   -1.20000
AFIX   0
C24B  1    0.645880   -0.138215    0.584261   -21.00000    0.02117    0.01610 =
         0.02788   -0.00954    0.00984   -0.00559
AFIX  43
H24B  2    0.592203   -0.181003    0.555184   -21.00000   -1.20000
AFIX   0
C25B  1    0.722469   -0.139927    0.681055   -21.00000    0.02004    0.01330 =
         0.02662    0.00156    0.00970   -0.00068
AFIX  43
H25B  2    0.699824   -0.177423    0.724038   -21.00000   -1.20000
AFIX   0
C26B  1    0.832846   -0.086505    0.715249   -21.00000    0.01719    0.01469 =
         0.01822   -0.00119    0.00463    0.00229
BR1B  5    0.953407   -0.092172    0.836016   -21.00000    0.02866    0.02701 =
         0.02351    0.00521   -0.00351    0.00308
HKLF    4  1.0  1.00  0.00  0.00  0.00  1.00  0.00  0.00  0.00  1.00
REM  cu_12ho_wd1_0m in P2(1)/n
REM R1 =  0.0188 for   3793 Fo > 4sig(Fo)  and  0.0190 for all   3823 data
REM    301 parameters refined using     12 restraints
END
WGHT      0.0137      2.7382
REM Highest difference peak  0.380,  deepest hole -0.404,  1-sigma level  0.058
Q1    1   0.9298  0.0929  0.7573  11.00000  0.05    0.38
Q2    1   1.3126  0.1594  0.7668  11.00000  0.05    0.37
Q3    1   0.7255  0.0436  0.8650  11.00000  0.05    0.32
Q4    1   0.9467  0.1118  0.6535  11.00000  0.05    0.32
Q5    1   0.7225  0.2121  1.1167  11.00000  0.05    0.31
Q6    1   1.1605  0.0002  0.6998  11.00000  0.05    0.29
Q7    1   1.0017  0.1787  0.5187  11.00000  0.05    0.28
Q8    1   1.0612  0.1602  0.8593  11.00000  0.05    0.28
Q9    1   0.8339  0.1367  0.8197  11.00000  0.05    0.26
Q10   1   1.2126  0.0558  0.7454  11.00000  0.05    0.25
Q11   1   0.8871  0.0385  0.6905  11.00000  0.05    0.25
Q12   1   0.9152  0.1630  0.9431  11.00000  0.05    0.25
Q13   1   1.2449 -0.0441  0.6874  11.00000  0.05    0.25
Q14   1   0.8588  0.1556  0.5982  11.00000  0.05    0.24
Q15   1   1.0566  0.0503  0.7182  11.00000  0.05    0.24
Q16   1   0.9657  0.1416  0.5745  11.00000  0.05    0.24
Q17   1   0.8806  0.1706  0.6156  11.00000  0.05    0.23
Q18   1   0.8211 -0.1074  0.6950  11.00000  0.05    0.22
Q19   1   1.3376  0.0686  0.7537  11.00000  0.05    0.22
Q20   1   0.8074  0.1849  0.9579  11.00000  0.05    0.22
;
