# Supplementary material for: (Acetyl­acetonato-κ2 O,O′)[(2-bromo­phen­yl)diphenyl­phosphane-κP]carbonyl­rhodium(I)
Source: Acta Crystallogr Sect E Struct Rep Online. 2012 Mar 24;68(Pt 4):m482. doi: 10.1107/S1600536812011944 (PMC3343868; doi:10.1107/S1600536812011944)
Supplement: Supplementary file 2 [file e-68-0m482-Isup2.hkl]

#
# h,k,l, Fc-squared, Fo-squared, sigma(Fo-squared) and status flag
#
data_I
_shelx_title ' cu_12ho_wd1_0m in P2(1)/n'
_shelx_refln_list_code          4
_shelx_F_calc_maximum      332.61
_exptl_crystal_F_000      1136.00
_reflns_d_resolution_high  0.8402
 
loop_
 _symmetry_equiv_pos_as_xyz
 'x, y, z'
 '-x+1/2, y+1/2, -z+1/2'
 '-x, -y, -z'
 'x-1/2, -y-1/2, z-1/2'
 
_cell_length_a     9.0503
_cell_length_b    17.8711
_cell_length_c    13.9552
_cell_angle_alpha  90.000
_cell_angle_beta  102.133
_cell_angle_gamma  90.000
 
_shelx_F_squared_multiplier     1.000
 
loop_
 _refln_index_h
 _refln_index_k
 _refln_index_l
 _refln_F_squared_calc
 _refln_F_squared_meas
 _refln_F_squared_sigma
 _refln_observed_status
   2   0   0      212.01      355.81     34.20 o
   4   0   0    11486.94    11484.72    319.09 o
   6   0   0     5279.78     5280.38    120.42 o
   8   0   0      559.46      623.39     20.67 o
  10   0   0     1845.12     2125.77     85.60 o
   1   1   0    25316.06    24121.46    565.17 o
   2   1   0     8058.45     8183.40    168.98 o
   3   1   0     1151.83     1160.47     26.66 o
   4   1   0     3406.56     3265.41     77.04 o
   5   1   0      166.28      183.39     11.86 o
   6   1   0     6661.67     6735.17    103.20 o
   7   1   0     6231.50     6280.17     98.65 o
   8   1   0     4208.13     4178.25     65.32 o
   9   1   0     2151.09     2330.07     44.79 o
  10   1   0     6225.46     6409.14    175.38 o
   0   2   0     2877.97     2747.59     86.87 o
   1   2   0    26927.74    25831.46    503.15 o
   2   2   0     7069.00     7370.57    125.28 o
   3   2   0    51236.35    50448.09   1262.66 o
   4   2   0     1633.76     1576.22     48.70 o
   5   2   0     1578.84     1638.28     42.49 o
   6   2   0        8.71       35.45      5.51 o
   7   2   0     1081.78     1125.26     22.43 o
   8   2   0     2559.37     2639.76     47.11 o
   9   2   0     1461.67     1529.40     31.28 o
  10   2   0      756.00      808.76     34.57 o
   1   3   0    11799.55    11696.35    185.26 o
   2   3   0    18488.89    18694.40    274.50 o
   3   3   0    17332.56    18354.89    308.78 o
   4   3   0    16143.86    16889.62    345.05 o
   5   3   0      165.33      185.26     13.74 o
   6   3   0     4881.04     4985.72     71.71 o
   7   3   0    18587.98    18873.42    274.59 o
   8   3   0      569.85      603.96     14.82 o
   9   3   0      228.55      279.94      8.22 o
  10   3   0     1918.53     1861.03     44.33 o
   0   4   0    20974.60    19819.87    634.02 o
   1   4   0    18923.03    18817.32    305.09 o
   2   4   0     9933.70    10172.17    147.44 o
   3   4   0     3653.57     3794.32     60.77 o
   4   4   0     7833.14     7789.21    175.70 o
   5   4   0     9948.29     9997.12    189.61 o
   6   4   0     8275.58     8055.78    107.27 o
   7   4   0     4124.08     4117.26     61.27 o
   8   4   0     1090.27     1195.08     22.02 o
   9   4   0      376.64      387.92     10.27 o
  10   4   0       12.16       14.92      3.15 o
   1   5   0    10880.01    10307.67    138.94 o
   2   5   0       45.71       82.60      3.94 o
   3   5   0     2147.73     2371.25     34.66 o
   4   5   0     7668.43     7383.37    117.07 o
   5   5   0    13250.75    13567.47    215.05 o
   6   5   0     1503.07     1534.11     22.37 o
   7   5   0     2719.87     2883.86     55.64 o
   8   5   0     1746.16     1764.17     30.62 o
   9   5   0      687.70      775.31     17.33 o
  10   5   0     9390.23     8711.48    218.28 o
   0   6   0     6764.90     6855.15    130.25 o
   1   6   0       61.92       58.76      3.69 o
   2   6   0     1380.14     1445.41     24.21 o
   3   6   0    25548.04    26087.16    343.68 o
   4   6   0     9199.91     8773.81    127.43 o
   5   6   0     2290.34     2166.36     29.42 o
   6   6   0      588.35      630.86     11.72 o
   7   6   0     1538.26     1442.41     25.16 o
   8   6   0     3117.62     3101.85     51.90 o
   9   6   0     3775.50     3851.66     66.85 o
  10   6   0       74.00       57.07     19.75 o
   1   7   0     1581.00     1671.47     24.80 o
   2   7   0    12574.85    12563.78    169.32 o
   3   7   0      348.70      473.26      9.52 o
   4   7   0     4505.12     4459.00     61.52 o
   5   7   0     1910.22     1913.21     21.84 o
   6   7   0     3418.28     3373.62     42.52 o
   7   7   0     7104.87     7134.20     94.79 o
   8   7   0       12.86       19.44      4.21 o
   9   7   0      335.35      379.73     10.72 o
   0   8   0      951.99      824.65     21.61 o
   1   8   0     8172.75     8349.34    116.64 o
   2   8   0     3754.96     3691.41     57.15 o
   3   8   0     1734.52     1642.43     22.14 o
   4   8   0        7.76       27.70      3.02 o
   5   8   0     5591.80     5701.06     56.19 o
   6   8   0    11460.44    11468.92    136.63 o
   7   8   0      685.31      740.44     14.83 o
   8   8   0     4364.42     4419.03     71.58 o
   9   8   0      142.31      178.38      7.36 o
   1   9   0    11268.53    10882.74    122.49 o
   2   9   0     4727.10     4865.64     57.46 o
   3   9   0     4522.57     4640.39     57.38 o
   4   9   0      829.81      765.88      9.87 o
   5   9   0     4612.98     4485.44     45.10 o
   6   9   0      157.09      174.01      5.88 o
   7   9   0       55.35       61.57      4.76 o
   8   9   0     1391.54     1311.18     23.83 o
   9   9   0      257.71      222.25      8.34 o
   0  10   0    10291.26    10888.50    169.62 o
   1  10   0      104.67      145.50      5.76 o
   2  10   0       82.04      115.34      4.54 o
   3  10   0     2443.19     2479.78     28.19 o
   4  10   0     3625.48     3681.98     32.23 o
   5  10   0     6862.08     6824.26     67.84 o
   6  10   0       22.93       31.56      3.82 o
   7  10   0        7.31       27.12      4.94 o
   8  10   0       18.22       29.06      4.52 o
   9  10   0     9707.90     9297.04    187.92 o
   1  11   0     7056.73     7138.20     78.88 o
   2  11   0     8666.62     8213.22     78.29 o
   3  11   0      107.95      120.30      3.84 o
   4  11   0      361.21      408.87      8.07 o
   5  11   0     3822.38     3941.89     39.61 o
   6  11   0     1862.93     1798.45     26.10 o
   7  11   0      451.01      439.87     12.12 o
   8  11   0      447.52      510.49     15.98 o
   0  12   0       59.98       67.57      5.05 o
   1  12   0      682.21      707.90     10.28 o
   2  12   0     2998.45     2939.71     28.78 o
   3  12   0      681.77      672.00      9.84 o
   4  12   0      506.39      520.54      8.65 o
   5  12   0     1124.13     1162.43     15.87 o
   6  12   0     2793.01     2895.37     37.03 o
   7  12   0        9.81       10.21      4.39 o
   8  12   0     7168.50     6930.45    125.51 o
   1  13   0     4420.74     4314.30     41.90 o
   2  13   0    14543.52    14268.65    131.14 o
   3  13   0     1564.89     1585.66     18.22 o
   4  13   0     6306.69     6297.97     65.11 o
   5  13   0     2267.89     2346.81     28.11 o
   6  13   0      343.71      372.90     10.09 o
   7  13   0      517.30      517.53     13.79 o
   8  13   0       73.88       76.63     10.13 o
   0  14   0      477.05      500.78     12.77 o
   1  14   0      116.14      130.04      7.23 o
   2  14   0     1016.12     1085.58     14.22 o
   3  14   0     2288.16     2231.08     25.30 o
   4  14   0     3679.74     3734.36     40.61 o
   5  14   0     5080.83     5064.00     61.17 o
   6  14   0       83.38      106.75      6.78 o
   7  14   0      121.85      122.07      9.49 o
   1  15   0    14655.32    14395.59    146.44 o
   2  15   0     2106.71     2122.74     25.09 o
   3  15   0       88.75      113.39      5.82 o
   4  15   0     2787.12     2808.05     34.60 o
   5  15   0     4549.90     4580.62     57.61 o
   6  15   0       23.65       18.72      4.27 o
   7  15   0      312.72      316.45     14.69 o
   0  16   0     9130.23     9136.89    133.68 o
   1  16   0     2304.39     2401.35     29.82 o
   2  16   0     1650.43     1679.86     22.81 o
   3  16   0        0.21       16.00      4.11 o
   4  16   0       32.16       51.79      4.72 o
   5  16   0     2606.01     2646.80     38.41 o
   6  16   0     6414.43     6236.68    101.93 o
   1  17   0       33.26       49.39      4.86 o
   2  17   0    13337.55    13608.34    143.64 o
   3  17   0      605.84      625.97     13.21 o
   4  17   0     2419.02     2454.56     31.92 o
   5  17   0     1333.68     1301.13     23.13 o
   6  17   0       14.98       25.15     14.27 o
   0  18   0       31.64       51.51      7.60 o
   1  18   0     1886.34     1875.68     28.39 o
   2  18   0       20.41       19.09      4.42 o
   3  18   0     9201.57     9343.31    109.68 o
   4  18   0     1689.79     1675.06     29.65 o
   5  18   0     6862.69     6969.81    121.89 o
   1  19   0     5494.42     5449.82     89.54 o
   2  19   0       12.07       23.22      4.62 o
   3  19   0      737.71      746.51     15.34 o
   4  19   0     4031.38     4012.16     75.60 o
   0  20   0    11832.47    11812.79    261.86 o
   1  20   0       21.95       19.56      5.92 o
   2  20   0      895.71      933.21     22.63 o
   3  20   0      194.63      146.06     29.51 o
   1  21   0     1265.25     1227.66     34.50 o
  -9   0   1       90.09      127.59      9.25 o
  -7   0   1     2150.56     2169.69     49.65 o
  -5   0   1     3704.69     3763.35     91.46 o
  -3   0   1     3353.28     3298.10     85.52 o
  -1   0   1    70720.18    64288.28   1682.92 o
   1   0   1      711.35      686.91     27.37 o
   3   0   1    61940.95    62994.66   2241.00 o
   5   0   1     8218.24     8130.64    222.68 o
   7   0   1      227.71      271.59     18.06 o
   9   0   1      365.13      423.62     20.85 o
 -10   1   1      987.06     1081.03     27.66 o
  -9   1   1       12.94       28.58      3.65 o
  -8   1   1     4192.21     4252.44     55.84 o
  -7   1   1    12672.84    13026.13    188.47 o
  -6   1   1      896.46      887.81     22.25 o
  -5   1   1     2961.68     2847.07     57.79 o
  -4   1   1    17118.66    17596.23    323.47 o
  -3   1   1     4810.38     5193.30     92.51 o
  -2   1   1     9785.23     9977.16    146.88 o
  -1   1   1     7630.85     7667.67    136.15 o
   0   1   1      340.09      336.48      9.58 o
   1   1   1     9305.14     9336.86    183.26 o
   2   1   1    10098.63    10719.97    281.52 o
   3   1   1    21380.69    21740.29    497.77 o
   4   1   1     8859.31     9114.37    274.05 o
   5   1   1     1155.79     1100.63     35.41 o
   6   1   1    19238.07    19279.91    269.78 o
   7   1   1     5679.68     5756.81     98.14 o
   8   1   1      115.35      132.68      9.32 o
   9   1   1     6837.73     7115.57    165.65 o
  10   1   1     4789.03     4985.75    193.15 o
 -10   2   1       10.99       27.45      4.12 o
  -9   2   1       12.02       27.09      3.54 o
  -8   2   1      291.97      264.23      9.17 o
  -7   2   1      483.72      542.28     17.38 o
  -6   2   1     4897.92     4884.91     76.58 o
  -5   2   1     6000.22     6136.81    118.71 o
  -4   2   1    17573.28    17289.52    353.88 o
  -3   2   1      201.02      192.66      6.96 o
  -2   2   1      192.95      150.09      4.40 o
  -1   2   1     1858.54     1845.82     30.26 o
   0   2   1    58962.05    48710.58   1638.77 o
   1   2   1      152.58      138.22      4.83 o
   2   2   1    85286.62    83939.72   1883.13 o
   3   2   1      604.78      676.70     38.92 o
   4   2   1      790.13      859.45     30.94 o
   5   2   1      151.36      187.77     14.87 o
   6   2   1    10499.20    10623.68    152.57 o
   7   2   1     3389.53     3469.77     69.13 o
   8   2   1     1230.00     1348.57     29.14 o
   9   2   1      180.52      184.48     10.26 o
  10   2   1      307.83      428.01     21.95 o
 -10   3   1     2555.93     2615.72     56.60 o
  -9   3   1      732.38      797.08     18.84 o
  -8   3   1    13036.58    13228.76    183.66 o
  -7   3   1      659.92      764.32     14.72 o
  -6   3   1      249.29      307.96      8.59 o
  -5   3   1     3418.93     3439.64     70.11 o
  -4   3   1     4931.95     4719.12    100.51 o
  -3   3   1      876.67      775.91     13.50 o
  -2   3   1      352.49      397.94      8.09 o
  -1   3   1       33.44       26.10      2.80 o
   0   3   1      293.13      282.92      6.77 o
   1   3   1    36250.96    34775.07    527.63 o
   2   3   1     7813.76     7519.04    117.88 o
   3   3   1     1117.33     1058.93     29.94 o
   4   3   1     7259.39     7703.65    205.56 o
   5   3   1      279.66      404.58     18.49 o
   6   3   1    10939.31    11094.83    183.82 o
   7   3   1     3641.12     3725.42     66.03 o
   8   3   1       23.57       49.77      5.49 o
   9   3   1     2151.08     2348.03     48.55 o
  10   3   1     3563.87     3187.02    127.31 o
 -10   4   1       84.45       80.65      5.89 o
  -9   4   1     2005.22     2066.57     36.33 o
  -8   4   1      727.92      777.73     16.80 o
  -7   4   1     1232.72     1231.14     22.28 o
  -6   4   1     6468.81     6745.93     89.46 o
  -5   4   1      105.01      115.63      6.01 o
  -4   4   1    13445.88    13746.29    203.12 o
  -3   4   1    20139.20    19874.70    262.07 o
  -2   4   1     9167.42     9141.32    136.28 o
  -1   4   1    56521.10    49939.66    808.01 o
   0   4   1     2139.93     2217.87     35.59 o
   1   4   1      157.73      195.97      7.43 o
   2   4   1     1717.67     1695.67     25.36 o
   3   4   1    54846.25    57269.13   1041.00 o
   4   4   1     2017.91     2062.92     47.13 o
   5   4   1    13541.01    13484.18    284.01 o
   6   4   1      173.07      181.64      7.80 o
   7   4   1       14.77       35.49      4.55 o
   8   4   1     5519.24     5790.86    105.21 o
   9   4   1      344.40      313.04     11.17 o
  10   4   1      470.04      377.53     20.85 o
 -10   5   1       97.36      124.73      7.09 o
  -9   5   1     1146.47     1124.17     22.18 o
  -8   5   1      132.97      129.74      6.45 o
  -7   5   1     9082.76     8991.59    130.83 o
  -6   5   1     1700.93     1716.33     23.63 o
  -5   5   1     8946.40     8889.61    133.31 o
  -4   5   1     4586.87     4754.28     68.12 o
  -3   5   1      174.15      181.82      5.35 o
  -2   5   1    20057.37    19179.88    256.83 o
  -1   5   1     2267.45     2209.96     37.59 o
   0   5   1     8885.66     8835.78    130.42 o
   1   5   1      757.91      773.98     14.68 o
   2   5   1    10943.27    11073.55    160.89 o
   3   5   1     9360.67     9527.79    158.59 o
   4   5   1     4870.76     4595.75     97.59 o
   5   5   1      845.06      756.42     23.66 o
   6   5   1     1482.68     1538.81     24.92 o
   7   5   1     3545.14     3532.91     63.29 o
   8   5   1       76.62       83.33      8.02 o
   9   5   1     2765.36     2766.72     56.20 o
 -10   6   1     1250.44     1134.85     72.41 o
  -9   6   1     1656.67     1608.69     29.51 o
  -8   6   1     1023.04     1011.91     20.85 o
  -7   6   1     1740.12     1843.60     28.33 o
  -6   6   1     7370.01     7240.01     83.03 o
  -5   6   1     8923.47     8642.72    113.09 o
  -4   6   1    15699.10    15087.89    198.79 o
  -3   6   1     2577.54     2825.90     41.94 o
  -2   6   1      800.75      932.67     14.92 o
  -1   6   1    23850.57    24016.78    303.28 o
   0   6   1     9688.76     9475.22    127.38 o
   1   6   1     1535.14     1674.06     24.96 o
   2   6   1     8063.43     7825.04    136.04 o
   3   6   1     4970.88     4968.54     76.60 o
   4   6   1     1110.74     1046.90     19.44 o
   5   6   1      417.85      398.43     10.67 o
   6   6   1     2984.92     2903.54     38.07 o
   7   6   1     6664.83     6789.46    102.48 o
   8   6   1     5557.89     5738.42     87.66 o
   9   6   1        1.17       15.51      2.88 o
 -10   7   1     2289.66     1935.91     86.70 o
  -9   7   1       47.04       41.23      4.32 o
  -8   7   1     7988.80     8206.87    127.85 o
  -7   7   1       12.25       47.52      4.29 o
  -6   7   1      275.14      301.95      7.58 o
  -5   7   1     6554.78     6254.86     64.91 o
  -4   7   1      942.24      996.46     15.78 o
  -3   7   1     7034.79     6865.77     92.96 o
  -2   7   1     2205.20     2196.34     33.13 o
  -1   7   1    10431.66    10758.50    150.38 o
   0   7   1      183.68      151.68      4.66 o
   1   7   1    17055.27    16940.77    231.74 o
   2   7   1     3414.93     3719.09     61.82 o
   3   7   1     1039.79      988.14     16.54 o
   4   7   1     2585.72     2731.10     39.01 o
   5   7   1     7266.91     7192.40     73.60 o
   6   7   1     1534.39     1598.90     23.42 o
   7   7   1      414.75      478.62     11.62 o
   8   7   1       84.63       95.55      5.77 o
   9   7   1      310.29      325.07      9.86 o
  -9   8   1     8978.54     8967.14    137.92 o
  -8   8   1      503.65      480.05     12.41 o
  -7   8   1     9972.44     9698.59    126.85 o
  -6   8   1      633.61      647.81     10.82 o
  -5   8   1     1861.95     1831.71     19.54 o
  -4   8   1     5084.20     4965.41     62.28 o
  -3   8   1     4541.44     4310.78     52.00 o
  -2   8   1     5525.33     5756.48     76.05 o
  -1   8   1     6513.49     6568.74     85.39 o
   0   8   1     3249.60     3299.77     47.62 o
   1   8   1       13.30       40.05      3.43 o
   2   8   1     5077.23     5503.50     79.10 o
   3   8   1      421.13      526.53      9.44 o
   4   8   1     8761.35     9057.64    104.45 o
   5   8   1     3294.03     3299.42     35.21 o
   6   8   1      221.99      213.59      9.87 o
   7   8   1     1492.52     1599.11     25.56 o
   8   8   1     2124.63     2056.53     36.13 o
   9   8   1     2294.97     2192.26     42.86 o
  -9   9   1       33.48       36.95      4.47 o
  -8   9   1      198.60      205.31      7.93 o
  -7   9   1     2942.31     2825.30     42.33 o
  -6   9   1     3731.84     3572.47     40.85 o
  -5   9   1     6644.02     6567.19     59.57 o
  -4   9   1      177.65      176.96      4.49 o
  -3   9   1     2231.96     2181.89     27.73 o
  -2   9   1    25147.57    24880.39    262.14 o
  -1   9   1     1799.86     1839.23     23.59 o
   0   9   1     3889.45     3568.29     47.24 o
   1   9   1    11966.94    11850.47    151.79 o
   2   9   1     4476.73     4340.54     54.03 o
   3   9   1       98.79       83.64      4.66 o
   4   9   1     8308.82     8031.88     71.81 o
   5   9   1      259.78      273.85      6.37 o
   6   9   1     1242.86     1175.84     17.92 o
   7   9   1      821.26      854.19     16.34 o
   8   9   1       54.67       71.93      5.35 o
   9   9   1      828.30      803.89     20.52 o
  -9  10   1       36.31       57.65      5.42 o
  -8  10   1     1175.15     1271.92     24.35 o
  -7  10   1       38.13       33.13      4.83 o
  -6  10   1    10908.12    10766.21    107.59 o
  -5  10   1      152.50      171.93      4.87 o
  -4  10   1     3568.43     3638.54     32.29 o
  -3  10   1      102.62      134.07      4.57 o
  -2  10   1      142.50      186.55      5.34 o
  -1  10   1      472.39      385.09      7.79 o
   0  10   1       82.65      140.90      5.03 o
   1  10   1       78.75       58.62      4.27 o
   2  10   1     2529.37     2577.76     34.15 o
   3  10   1     1151.72     1146.08     15.92 o
   4  10   1     2471.06     2317.82     22.21 o
   5  10   1        7.31       25.08      3.17 o
   6  10   1       25.90       46.42      4.09 o
   7  10   1     1007.74      994.40     18.48 o
   8  10   1     4989.20     4877.53     99.32 o
   9  10   1      320.59      301.80     23.05 o
  -9  11   1      816.98      770.86     27.81 o
  -8  11   1     2748.72     2546.19     41.81 o
  -7  11   1      704.05      656.44     13.99 o
  -6  11   1     1088.26     1184.10     16.25 o
  -5  11   1     5697.72     5638.09     52.32 o
  -4  11   1      733.29      696.44      9.40 o
  -3  11   1    10080.31    10043.33     86.12 o
  -2  11   1     7556.06     7361.25     69.20 o
  -1  11   1       12.14       26.69      2.93 o
   0  11   1     3098.51     3042.63     33.94 o
   1  11   1    17567.65    17540.83    221.29 o
   2  11   1     4229.98     4157.25     46.41 o
   3  11   1       31.53       29.16      2.90 o
   4  11   1     6500.66     6245.60     55.09 o
   5  11   1     2559.60     2617.58     31.06 o
   6  11   1       22.65       29.08      3.86 o
   7  11   1      220.65      204.65     11.45 o
   8  11   1      385.89      376.26     12.45 o
  -8  12   1       80.34       99.56      7.05 o
  -7  12   1     5107.58     5003.52     66.62 o
  -6  12   1      821.27      737.24     12.24 o
  -5  12   1     7348.64     7290.87     68.81 o
  -4  12   1       78.09       82.41      4.21 o
  -3  12   1     2626.97     2664.58     25.35 o
  -2  12   1     2456.21     2421.81     23.08 o
  -1  12   1      117.91      131.49      4.48 o
   0  12   1      339.08      372.31      6.91 o
   1  12   1     1566.63     1533.96     17.84 o
   2  12   1      567.98      557.55      8.48 o
   3  12   1       39.68       45.02      3.30 o
   4  12   1       40.01       67.75      3.89 o
   5  12   1     9416.93     9205.11    104.24 o
   6  12   1       22.63       23.51      3.71 o
   7  12   1     1919.69     1911.04     35.81 o
   8  12   1      386.49      405.32     12.57 o
  -8  13   1     2468.33     2448.24     54.81 o
  -7  13   1      100.57      110.37      6.34 o
  -6  13   1     2868.69     2920.29     34.00 o
  -5  13   1     1521.19     1523.01     19.62 o
  -4  13   1       66.98       73.43      4.02 o
  -3  13   1     6307.18     6620.81     59.67 o
  -2  13   1     3127.56     3102.94     40.92 o
  -1  13   1     3066.34     2999.12     31.36 o
   0  13   1     6834.66     6517.17     66.77 o
   1  13   1    17950.80    17761.65    150.79 o
   2  13   1       30.51       32.52      3.32 o
   3  13   1      763.98      695.87     10.70 o
   4  13   1     1624.52     1648.19     20.32 o
   5  13   1     2465.08     2325.38     31.83 o
   6  13   1       34.48       56.38      4.89 o
   7  13   1       61.23       88.89      7.83 o
   8  13   1      653.28      617.26     23.58 o
  -7  14   1      243.57      265.36      9.65 o
  -6  14   1    10152.48    10135.80    121.20 o
  -5  14   1     1665.52     1627.54     21.95 o
  -4  14   1     1005.31     1086.89     15.34 o
  -3  14   1      143.74      159.99      6.04 o
  -2  14   1     2610.16     2657.65     30.16 o
  -1  14   1      355.37      393.15      9.07 o
   0  14   1     1765.23     1807.78     21.30 o
   1  14   1     1008.44     1024.42     14.27 o
   2  14   1     6197.00     6193.52     57.93 o
   3  14   1      688.34      647.41     11.06 o
   4  14   1     2173.18     2270.15     26.60 o
   5  14   1      134.62      174.77      7.25 o
   6  14   1      883.39      882.62     18.26 o
   7  14   1     1177.22     1119.58     25.96 o
  -7  15   1      366.71      389.66     14.60 o
  -6  15   1     1989.70     1958.86     30.40 o
  -5  15   1     1447.32     1551.34     22.25 o
  -4  15   1      520.84      543.29     11.50 o
  -3  15   1     5218.02     5334.69     56.80 o
  -2  15   1    13351.81    13367.70    136.34 o
  -1  15   1     1735.70     1825.56     24.62 o
   0  15   1     2332.31     2277.72     26.22 o
   1  15   1      116.03      136.86      6.83 o
   2  15   1     9379.12     9465.12     92.86 o
   3  15   1      931.63      882.64     14.09 o
   4  15   1     6608.27     6555.45     66.70 o
   5  15   1        2.66       12.12      3.94 o
   6  15   1      129.34      131.78      7.84 o
   7  15   1     1173.63     1212.79     53.78 o
  -6  16   1     2202.79     2166.50     35.64 o
  -5  16   1      615.29      623.66     13.59 o
  -4  16   1     3145.81     3151.20     39.12 o
  -3  16   1     5414.07     5636.88     60.72 o
  -2  16   1     5472.37     5616.83     67.74 o
  -1  16   1     3585.55     3646.56     45.02 o
   0  16   1      620.86      658.24     12.04 o
   1  16   1       20.93       31.87      4.09 o
   2  16   1       18.39       27.46      4.25 o
   3  16   1      809.01      821.33     14.18 o
   4  16   1     1891.00     1956.88     26.78 o
   5  16   1     5967.24     5946.46     80.22 o
   6  16   1       33.83       58.66      6.66 o
  -6  17   1       28.72       20.55      6.17 o
  -5  17   1     2987.14     2860.33     43.91 o
  -4  17   1     1356.67     1360.67     19.85 o
  -3  17   1      174.90      222.41      8.31 o
  -2  17   1     4787.09     4765.22     54.50 o
  -1  17   1     1372.88     1423.87     21.76 o
   0  17   1      112.71      120.04      8.53 o
   1  17   1    17526.12    17469.29    195.73 o
   2  17   1      111.22      139.85      6.89 o
   3  17   1     1372.79     1371.81     20.45 o
   4  17   1     1697.77     1751.95     25.74 o
   5  17   1     3383.98     3318.03     49.67 o
   6  17   1     3109.09     2891.80    117.43 o
  -5  18   1     3667.12     3742.61     64.79 o
  -4  18   1     2511.45     2423.80     36.42 o
  -3  18   1        5.09       22.54      4.47 o
  -2  18   1      180.96      176.31      9.15 o
  -1  18   1     1475.38     1450.05     23.47 o
   0  18   1     2976.93     2979.96     38.42 o
   1  18   1        2.99        7.36      4.21 o
   2  18   1     4968.16     5052.36     67.15 o
   3  18   1      123.12      123.99      7.79 o
   4  18   1     1106.79     1052.11     19.67 o
   5  18   1      232.50      264.13     13.39 o
  -4  19   1     1466.29     1441.77     29.23 o
  -3  19   1      773.24      771.40     16.72 o
  -2  19   1     5892.86     5936.85     74.61 o
  -1  19   1      259.89      270.70      9.49 o
   0  19   1     1229.00     1212.04     20.10 o
   1  19   1      519.71      522.19     12.60 o
   2  19   1     1372.05     1417.12     23.14 o
   3  19   1     3594.70     3627.51     54.51 o
   4  19   1     4722.94     4765.76     97.84 o
  -3  20   1     5059.41     4737.94    114.60 o
  -2  20   1       76.21       76.60      7.38 o
  -1  20   1    10316.81     9834.22    163.02 o
   0  20   1      564.60      575.37     15.39 o
   1  20   1        8.05        8.79      5.06 o
   2  20   1      723.48      737.24     19.08 o
   3  20   1     7247.90     7180.09    237.51 o
  -1  21   1      519.75      540.20     23.12 o
   0  21   1      267.99      276.71     14.33 o
   1  21   1     2819.35     2706.82     77.38 o
 -10   0   2      412.66      408.58     16.67 o
  -8   0   2       19.33       25.02      4.78 o
  -6   0   2     2890.79     2922.70     77.30 o
  -4   0   2    19543.33    19747.13    479.04 o
  -2   0   2     9079.45     9384.52    219.16 o
   0   0   2     9694.07     9612.44    403.77 o
   2   0   2   107572.49   100637.27   3899.60 o
   4   0   2     1140.00      904.18     61.46 o
   6   0   2     7993.08     8289.94    171.38 o
   8   0   2     3029.40     3065.06    124.96 o
 -10   1   2      110.25      139.26      6.55 o
  -9   1   2     1373.33     1376.85     25.09 o
  -8   1   2     5558.30     5700.81     76.85 o
  -7   1   2      376.90      366.46      9.49 o
  -6   1   2      820.05      774.93     14.47 o
  -5   1   2     2599.96     2494.02     55.50 o
  -4   1   2     7382.23     7492.68    119.73 o
  -3   1   2     6776.70     7118.92     91.87 o
  -2   1   2      215.69      287.03      6.98 o
  -1   1   2     2448.21     2467.62     40.87 o
   0   1   2      454.70      517.28     11.74 o
   1   1   2      125.99      159.11      6.79 o
   2   1   2    28712.82    28763.87    668.75 o
   3   1   2     4362.32     4118.42    112.29 o
   4   1   2      507.32      596.05     24.94 o
   5   1   2     3017.59     3070.68     57.22 o
   6   1   2    11066.34    11025.02    169.33 o
   7   1   2       33.60       71.18     10.96 o
   8   1   2     3910.94     4063.08    110.71 o
   9   1   2    10136.03    10114.80    731.46 o
 -10   2   2      197.54      195.82     17.95 o
  -9   2   2      200.76      191.12      7.58 o
  -8   2   2        5.43       36.57      4.77 o
  -7   2   2       71.18       76.99      4.33 o
  -6   2   2     1489.82     1477.09     24.18 o
  -5   2   2    14009.96    14292.73    265.55 o
  -4   2   2       15.13       27.20      3.27 o
  -3   2   2     5719.21     6049.50     81.22 o
  -2   2   2     5125.42     5382.58     90.14 o
  -1   2   2    17008.26    16525.17    255.22 o
   0   2   2     7615.60     7845.57    140.63 o
   1   2   2    19440.68    19539.42    320.97 o
   2   2   2      304.32      311.96     14.48 o
   3   2   2    16024.36    16322.12    422.97 o
   4   2   2     1305.22     1457.08     34.63 o
   5   2   2    15651.27    15391.14    265.49 o
   6   2   2     2672.63     2681.86     52.05 o
   7   2   2     2229.13     2305.12     49.98 o
   8   2   2     1166.98     1203.25     51.29 o
   9   2   2       45.73       32.89      9.88 o
 -10   3   2       55.88       46.36      4.34 o
  -9   3   2     2936.11     2962.84     54.90 o
  -8   3   2     2889.94     2895.79     48.87 o
  -7   3   2     2763.19     2818.45     40.04 o
  -6   3   2       65.89       65.57      3.84 o
  -5   3   2    18088.01    18303.19    296.13 o
  -4   3   2     3654.77     4055.55     67.79 o
  -3   3   2       68.88      109.70      3.84 o
  -2   3   2       60.98       87.12      3.85 o
  -1   3   2     3913.52     3788.11     55.44 o
   0   3   2    14222.09    14471.02    206.61 o
   1   3   2    27847.71    27362.29    473.44 o
   2   3   2     2575.48     2941.38     45.47 o
   3   3   2    12536.69    12926.00    275.52 o
   4   3   2    18478.27    18578.07    401.88 o
   5   3   2    14752.42    14270.47    298.39 o
   6   3   2     5571.54     5538.41     89.14 o
   7   3   2     2435.21     2571.42     46.23 o
   8   3   2      685.20      744.46     23.03 o
   9   3   2     5026.29     5131.21    114.00 o
 -10   4   2     1204.42     1180.26     25.33 o
  -9   4   2     1278.35     1312.04     25.26 o
  -8   4   2     2303.29     2338.78     49.16 o
  -7   4   2      127.54      140.44      6.85 o
  -6   4   2     1674.10     1625.20     22.03 o
  -5   4   2     7482.75     7704.63    131.43 o
  -4   4   2    12091.68    11336.33    175.43 o
  -3   4   2       47.86       64.45      3.30 o
  -2   4   2    38238.02    37129.87    495.19 o
  -1   4   2     8245.05     8051.25    111.89 o
   0   4   2     2620.33     2584.19     40.05 o
   1   4   2     3479.50     3607.45     61.32 o
   2   4   2    11609.59    11172.89    161.69 o
   3   4   2       29.62       51.17      3.47 o
   4   4   2    14409.19    14937.96    359.81 o
   5   4   2      477.20      471.09     19.41 o
   6   4   2     2706.68     2814.42     47.85 o
   7   4   2     6640.63     6547.13    106.40 o
   8   4   2       94.91      124.38      9.22 o
   9   4   2        1.11        6.54      2.70 o
 -10   5   2      196.79      211.16     13.32 o
  -9   5   2       74.12       81.40      5.49 o
  -8   5   2     6046.36     6208.16     98.52 o
  -7   5   2      256.37      270.49      9.42 o
  -6   5   2     5316.82     5292.86     60.47 o
  -5   5   2     1882.07     1889.64     34.84 o
  -4   5   2     2732.60     2536.47     35.31 o
  -3   5   2     7964.73     7441.44    107.80 o
  -2   5   2     5614.61     5986.61     79.43 o
  -1   5   2      503.23      583.27      9.04 o
   0   5   2     2567.99     2545.71     35.67 o
   1   5   2    33662.17    34096.76    512.21 o
   2   5   2     2643.13     2547.18     38.98 o
   3   5   2     9539.22     9404.29    149.26 o
   4   5   2     3126.45     3347.22     73.19 o
   5   5   2      184.04      213.20     10.94 o
   6   5   2    10099.94    10614.13    151.83 o
   7   5   2     1979.70     2142.73     37.09 o
   8   5   2     3063.25     3243.75     55.13 o
   9   5   2      992.99      952.84     22.77 o
 -10   6   2     1295.63     1209.48     33.59 o
  -9   6   2      937.68     1025.20     21.10 o
  -8   6   2      163.41      175.31     10.67 o
  -7   6   2    14022.58    13736.90    176.74 o
  -6   6   2     3748.55     3744.67     41.48 o
  -5   6   2     6137.25     5964.25     73.73 o
  -4   6   2     2391.83     2644.69     34.74 o
  -3   6   2     3358.05     3400.63     51.54 o
  -2   6   2    22707.56    23165.41    320.44 o
  -1   6   2    12424.02    11898.94    147.75 o
   0   6   2      517.06      507.60      9.27 o
   1   6   2     5649.99     5344.65     79.57 o
   2   6   2     1678.86     1583.50     27.05 o
   3   6   2        7.77       17.69      3.74 o
   4   6   2     1516.42     1617.35     35.79 o
   5   6   2     7410.41     7272.61     82.13 o
   6   6   2      782.03      763.61     12.86 o
   7   6   2     3328.84     3611.05     55.40 o
   8   6   2     2471.94     2510.81     43.80 o
   9   6   2       61.27       58.33      6.85 o
 -10   7   2        1.07       19.75      8.78 o
  -9   7   2     4420.92     4342.61     70.53 o
  -8   7   2       17.58       33.29      4.47 o
  -7   7   2     1929.24     1918.08     30.07 o
  -6   7   2     5743.20     5479.98     57.51 o
  -5   7   2     9495.78     9004.12     81.55 o
  -4   7   2     8313.14     8272.16     97.44 o
  -3   7   2     4877.05     4821.89     62.02 o
  -2   7   2    12956.35    13084.27    171.15 o
  -1   7   2     1760.17     1756.58     23.68 o
   0   7   2    22182.49    21437.21    279.00 o
   1   7   2     1656.39     1949.72     31.33 o
   2   7   2      335.40      412.18      9.67 o
   3   7   2     5197.63     4996.29     70.80 o
   4   7   2     5205.78     5103.45     65.82 o
   5   7   2     5621.90     5440.77     60.96 o
   6   7   2      681.76      685.52     12.81 o
   7   7   2      272.43      287.35     11.74 o
   8   7   2      186.02      203.70      7.86 o
   9   7   2      752.19      757.01     25.59 o
  -9   8   2      408.75      428.54     11.63 o
  -8   8   2      476.66      480.14     12.05 o
  -7   8   2      101.38      105.63      5.31 o
  -6   8   2    10012.29     9777.82     98.08 o
  -5   8   2     1917.01     1934.25     20.13 o
  -4   8   2     7206.38     6551.92     80.62 o
  -3   8   2     6822.10     6955.13     81.64 o
  -2   8   2     2471.72     2329.42     31.05 o
  -1   8   2     3444.78     3310.57     44.74 o
   0   8   2       26.39       36.91      3.55 o
   1   8   2     2140.61     2092.77     32.44 o
   2   8   2     5866.60     5850.66     83.76 o
   3   8   2     3301.25     3146.85     43.94 o
   4   8   2     6248.42     5845.08     59.19 o
   5   8   2       76.97       95.36      3.81 o
   6   8   2     1686.84     1679.94     25.44 o
   7   8   2     1586.92     1665.55     28.17 o
   8   8   2     3723.67     3657.52     64.03 o
   9   8   2       23.17       29.44      5.07 o
  -9   9   2      537.75      509.49     14.98 o
  -8   9   2     4240.92     4452.89     65.61 o
  -7   9   2     1886.21     1934.18     28.41 o
  -6   9   2     5805.58     5845.89     68.08 o
  -5   9   2     1981.11     1801.90     18.56 o
  -4   9   2      289.96      287.33      5.74 o
  -3   9   2    25770.18    25088.08    312.18 o
  -2   9   2       59.03      125.03      4.59 o
  -1   9   2     3108.86     3015.10     35.17 o
   0   9   2    22108.63    21769.44    250.03 o
   1   9   2    10942.06    10543.49    126.50 o
   2   9   2      311.14      231.02      6.16 o
   3   9   2     8073.78     7827.17     98.01 o
   4   9   2      400.72      373.79      6.56 o
   5   9   2      870.84      914.02     12.91 o
   6   9   2      704.31      712.43     13.69 o
   7   9   2      552.88      515.58     12.31 o
   8   9   2     1482.72     1389.83     27.75 o
   9   9   2      258.48      248.03     20.85 o
  -9  10   2     6693.01     6564.85    121.76 o
  -8  10   2       10.60       22.37      4.28 o
  -7  10   2    16428.37    16311.92    187.98 o
  -6  10   2      291.04      310.78      7.04 o
  -5  10   2      238.46      257.77      5.88 o
  -4  10   2        2.16       13.87      2.38 o
  -3  10   2     4234.19     4156.10     41.70 o
  -2  10   2     1577.15     1595.26     20.17 o
  -1  10   2     4778.49     4682.81     51.74 o
   0  10   2      109.09      127.42      4.78 o
   1  10   2     6051.92     5899.94     66.69 o
   2  10   2     3402.12     3342.16     41.16 o
   3  10   2     1115.10     1078.30     12.25 o
   4  10   2      703.37      674.45      9.54 o
   5  10   2      671.98      640.80     12.05 o
   6  10   2     1426.24     1432.98     24.64 o
   7  10   2     7508.30     7559.90    113.11 o
   8  10   2      403.45      397.86     12.81 o
  -9  11   2     1111.85     1048.68     37.39 o
  -8  11   2      249.07      257.81     12.93 o
  -7  11   2       16.17       35.86      3.85 o
  -6  11   2     5983.40     6062.15     65.53 o
  -5  11   2     1055.51     1038.19     13.09 o
  -4  11   2     4273.83     4138.36     39.36 o
  -3  11   2     9661.30     9394.07     87.00 o
  -2  11   2     8204.85     8055.44     77.47 o
  -1  11   2     4738.76     4779.86     49.68 o
   0  11   2    28377.53    27910.98    274.79 o
   1  11   2    10251.97    10246.34     99.95 o
   2  11   2      250.14      298.90      6.14 o
   3  11   2     3145.96     3115.89     30.45 o
   4  11   2      567.80      610.50      9.39 o
   5  11   2      150.78      163.56      6.02 o
   6  11   2       91.69      121.08      6.70 o
   7  11   2      152.64      170.23      7.75 o
   8  11   2      124.26      133.67      7.41 o
  -8  12   2      876.86      834.95     20.46 o
  -7  12   2      169.70      176.53      6.61 o
  -6  12   2     9838.66     9858.99    100.91 o
  -5  12   2       20.75       23.47      3.39 o
  -4  12   2     6588.65     6709.18     61.39 o
  -3  12   2     1387.21     1409.41     16.46 o
  -2  12   2     1838.53     1956.64     19.65 o
  -1  12   2      452.79      536.59      8.45 o
   0  12   2        1.23       17.03      2.52 o
   1  12   2     1101.03     1093.02     14.58 o
   2  12   2      430.24      459.70      7.48 o
   3  12   2      294.91      293.44      6.65 o
   4  12   2     5963.43     5817.70     59.89 o
   5  12   2      438.87      462.15     10.36 o
   6  12   2     1636.00     1667.73     29.16 o
   7  12   2      800.24      777.35     18.82 o
   8  12   2     1727.28     1599.47     42.62 o
  -8  13   2       37.67       25.58      5.71 o
  -7  13   2        7.70       16.06      4.11 o
  -6  13   2     1868.92     1873.00     23.99 o
  -5  13   2      647.51      686.36     11.17 o
  -4  13   2       98.35      136.29      5.18 o
  -3  13   2     7304.86     7422.67     71.73 o
  -2  13   2     8351.04     8363.57     76.98 o
  -1  13   2     4070.10     4112.75     39.74 o
   0  13   2    11754.89    11545.79     97.58 o
   1  13   2     7462.86     7671.93     72.64 o
   2  13   2      598.77      622.89      9.91 o
   3  13   2     3227.62     3171.55     33.59 o
   4  13   2    10684.51    10468.92    111.65 o
   5  13   2       15.27       22.28      3.67 o
   6  13   2      557.12      555.73     13.79 o
   7  13   2      305.32      334.74     12.06 o
  -8  14   2       93.36       78.33     10.43 o
  -7  14   2     8012.32     7979.81    121.06 o
  -6  14   2     1348.96     1328.07     18.93 o
  -5  14   2      333.25      388.70      8.53 o
  -4  14   2      161.11      193.26      6.84 o
  -3  14   2     3774.91     3796.78     38.90 o
  -2  14   2     4250.65     4323.32     45.61 o
  -1  14   2     2973.51     3086.51     34.35 o
   0  14   2      300.55      320.39      7.97 o
   1  14   2     1225.20     1255.76     16.19 o
   2  14   2      842.83      810.62     11.81 o
   3  14   2     6839.80     6865.36     68.74 o
   4  14   2      323.25      353.77      8.61 o
   5  14   2     2440.66     2467.88     33.55 o
   6  14   2        1.83        1.24      4.02 o
   7  14   2     6814.74     6512.41    221.97 o
  -7  15   2     1563.28     1508.14     31.07 o
  -6  15   2     3100.61     3188.21     40.58 o
  -5  15   2      380.44      333.01      8.90 o
  -4  15   2      258.97      275.99      7.94 o
  -3  15   2     8556.92     8968.43     91.93 o
  -2  15   2     3196.51     3223.88     37.64 o
  -1  15   2     1494.62     1531.67     20.06 o
   0  15   2     1913.48     1917.03     23.21 o
   1  15   2     6728.80     6683.60     67.78 o
   2  15   2     3102.90     3183.76     34.62 o
   3  15   2     4289.13     4413.90     48.64 o
   4  15   2      659.02      688.11     13.62 o
   5  15   2      398.57      392.98      9.20 o
   6  15   2     1636.85     1576.30     30.83 o
   7  15   2     2538.79     2391.36    103.16 o
  -7  16   2       80.99       74.63     15.36 o
  -6  16   2     1123.93     1095.76     23.85 o
  -5  16   2     1952.02     2036.39     29.06 o
  -4  16   2     4614.73     4797.11     57.91 o
  -3  16   2     2381.61     2346.43     28.20 o
  -2  16   2      183.83      188.40      7.50 o
  -1  16   2     2377.36     2318.48     27.63 o
   0  16   2      410.73      415.94      9.71 o
   1  16   2      284.54      299.21      8.75 o
   2  16   2     2801.45     2914.05     34.81 o
   3  16   2       47.38       64.98      4.93 o
   4  16   2     7326.08     7146.31     93.37 o
   5  16   2       23.36       35.65      4.40 o
   6  16   2       77.67       94.04      8.30 o
  -6  17   2      991.40      965.02     21.97 o
  -5  17   2     1436.01     1385.43     23.24 o
  -4  17   2      626.31      661.18     12.58 o
  -3  17   2      668.76      755.61     14.83 o
  -2  17   2     1509.90     1593.19     22.38 o
  -1  17   2       19.34       29.18      4.87 o
   0  17   2     8396.19     8508.88     98.42 o
   1  17   2       61.29       81.12      6.21 o
   2  17   2       77.85       85.03      5.70 o
   3  17   2     2466.39     2456.04     31.39 o
   4  17   2     6885.49     6930.93     93.35 o
   5  17   2     2780.76     2788.28     53.04 o
  -5  18   2      810.43      792.70     17.35 o
  -4  18   2      891.69      895.20     17.79 o
  -3  18   2     1929.99     1843.54     26.22 o
  -2  18   2      795.24      785.29     15.26 o
  -1  18   2     3221.90     3359.64     43.90 o
   0  18   2      139.49      162.34      9.24 o
   1  18   2     2211.81     2180.53     30.07 o
   2  18   2      656.28      644.08     13.05 o
   3  18   2     2321.69     2353.35     34.04 o
   4  18   2      142.11      139.26      7.89 o
  -4  19   2     1069.83     1027.63     21.39 o
  -3  19   2     3247.25     3355.57     54.39 o
  -2  19   2      470.60      459.16     11.90 o
  -1  19   2       41.24       38.00      5.33 o
   0  19   2      234.49      232.91      9.89 o
   1  19   2     3228.22     3274.00     44.68 o
   2  19   2      489.83      522.56     12.44 o
   3  19   2     3749.47     3658.04     61.07 o
   4  19   2       87.51      125.10     13.90 o
  -3  20   2      792.82      790.34     23.21 o
  -2  20   2     2690.92     2586.20     50.20 o
  -1  20   2     2323.76     2198.26     38.36 o
   0  20   2     1833.42     1706.36     43.48 o
   1  20   2        0.07        1.27      5.10 o
   2  20   2     9605.05     9591.13    162.01 o
   3  20   2      517.06      568.48     43.90 o
   0  21   2     1464.15     1465.11     79.02 o
  -9   0   3     2012.17     2057.96     44.91 o
  -7   0   3      252.06      297.31      9.96 o
  -5   0   3    14157.28    13691.40    287.85 o
  -3   0   3     3397.94     3309.42     68.04 o
  -1   0   3     5863.57     5369.55    107.77 o
   1   0   3   110631.95    96596.70   2254.74 o
   3   0   3      727.34      797.58     33.04 o
   5   0   3     5748.06     5537.70    195.90 o
   7   0   3     2130.76     2145.91     79.18 o
   9   0   3      284.74      400.57     55.97 o
 -10   1   3     2465.06     2379.05     50.70 o
  -9   1   3     6183.09     6064.77     96.27 o
  -8   1   3      529.06      570.06     12.79 o
  -7   1   3     1144.95     1177.62     17.44 o
  -6   1   3     2902.71     2810.11     37.59 o
  -5   1   3     5779.23     5777.28     92.24 o
  -4   1   3      238.06      356.80      6.62 o
  -3   1   3     2338.62     2710.20     38.43 o
  -2   1   3    20328.33    20610.63    281.98 o
  -1   1   3       21.00       36.41      3.03 o
   0   1   3     5821.46     6042.86     89.61 o
   1   1   3      753.74      825.85     15.41 o
   2   1   3     5256.88     5326.90    106.14 o
   3   1   3       63.04       72.26      9.41 o
   4   1   3      673.86      804.73     28.76 o
   5   1   3     8054.69     7706.59    155.82 o
   6   1   3     7262.07     7237.95    135.44 o
   7   1   3     1102.78     1229.06     36.27 o
   8   1   3     5246.57     5257.87    221.69 o
   9   1   3     5604.05     5644.18    184.79 o
 -10   2   3      205.94      223.23     10.27 o
  -9   2   3        1.31       20.59      4.53 o
  -8   2   3     1774.64     1705.67     28.30 o
  -7   2   3      888.60      952.08     24.13 o
  -6   2   3     9909.25     9637.03    102.41 o
  -5   2   3      444.28      430.00     18.81 o
  -4   2   3      620.04      522.09      9.55 o
  -3   2   3     5618.26     5720.91     84.72 o
  -2   2   3    53342.69    51943.39    737.37 o
  -1   2   3    33344.12    32278.84    529.28 o
   0   2   3      979.13      920.48     16.26 o
   1   2   3     4637.81     4602.40     77.56 o
   2   2   3    19424.62    19085.37    311.82 o
   3   2   3       31.10       24.80      3.15 o
   4   2   3     8073.48     7821.22    175.28 o
   5   2   3      189.61      220.97     15.98 o
   6   2   3      243.87      252.47     15.09 o
   7   2   3     1497.31     1639.17     78.12 o
   8   2   3      883.17      940.03     32.17 o
   9   2   3      119.49      125.95     11.52 o
 -10   3   3      861.17      785.56     18.88 o
  -9   3   3     2038.33     2090.77     37.56 o
  -8   3   3     3683.36     3573.40     59.53 o
  -7   3   3     1327.39     1272.48     19.93 o
  -6   3   3     4940.06     4579.55     50.72 o
  -5   3   3      122.91      143.08      6.04 o
  -4   3   3      113.46      139.45      4.82 o
  -3   3   3     1481.36     1464.73     23.70 o
  -2   3   3     3865.47     3875.91     53.33 o
  -1   3   3     4674.77     4605.68     62.65 o
   0   3   3     2813.47     2869.56     47.78 o
   1   3   3     7298.42     7434.09    112.86 o
   2   3   3     5738.92     5902.46     93.76 o
   3   3   3    13353.28    13788.33    294.06 o
   4   3   3    21178.16    21491.30    464.35 o
   5   3   3     1591.87     1635.60     34.24 o
   6   3   3      526.05      512.12     16.19 o
   7   3   3       43.96       69.15      8.32 o
   8   3   3    13852.23    14980.71    442.23 o
   9   3   3     1846.03     1617.27     79.57 o
 -10   4   3      620.62      616.90     15.83 o
  -9   4   3      161.58      157.67      7.69 o
  -8   4   3      242.20      257.65     12.98 o
  -7   4   3      359.32      360.55      8.76 o
  -6   4   3     3289.61     3328.32     36.27 o
  -5   4   3     6738.24     6285.39     80.66 o
  -4   4   3      428.09      475.31      8.79 o
  -3   4   3     8122.20     8479.99    122.60 o
  -2   4   3     4252.90     4170.58     57.42 o
  -1   4   3    17813.48    17213.65    233.31 o
   0   4   3     9482.10     9755.75    135.26 o
   1   4   3     9057.39     8742.61    127.43 o
   2   4   3     2471.78     2353.15     37.43 o
   3   4   3      592.73      525.21     17.21 o
   4   4   3        9.44       33.45     10.81 o
   5   4   3     9870.88     9776.01    150.21 o
   6   4   3       68.74       98.21      8.76 o
   7   4   3     2913.37     2966.08     76.78 o
   8   4   3       36.31       53.76     11.72 o
   9   4   3     2081.76     1933.39    121.14 o
 -10   5   3      145.35      154.93      6.67 o
  -9   5   3     8271.16     8027.09    125.38 o
  -8   5   3       27.24       47.44      6.87 o
  -7   5   3       37.94       58.29      4.29 o
  -6   5   3     2215.63     2141.45     23.44 o
  -5   5   3    11891.19    11622.78    143.03 o
  -4   5   3    25878.39    26742.08    347.30 o
  -3   5   3     9664.47     9580.68    143.16 o
  -2   5   3     1518.13     1637.44     22.02 o
  -1   5   3     4960.80     5107.21     62.34 o
   0   5   3    15977.86    15602.17    201.44 o
   1   5   3    10214.51    10695.19    150.96 o
   2   5   3      759.45      661.98     13.22 o
   3   5   3      346.37      418.08     10.19 o
   4   5   3     3217.07     3242.66     64.82 o
   5   5   3    22134.60    21103.02    265.76 o
   6   5   3     4023.92     4087.84     67.20 o
   7   5   3     3669.50     3771.84     73.74 o
   8   5   3      761.92      783.53     20.18 o
   9   5   3     2435.56     2161.42     55.75 o
 -10   6   3     1202.89     1238.69     27.68 o
  -9   6   3       83.04      108.10      7.36 o
  -8   6   3     4498.47     4619.61     68.11 o
  -7   6   3     2708.08     2646.94     34.61 o
  -6   6   3      238.10      312.73      6.23 o
  -5   6   3     1542.98     1496.50     18.75 o
  -4   6   3    13993.42    13173.94    155.42 o
  -3   6   3     2649.63     2567.62     38.71 o
  -2   6   3    18327.48    18107.54    217.95 o
  -1   6   3      218.26      170.49      5.11 o
   0   6   3     4424.59     4662.41     68.13 o
   1   6   3    11446.34    11816.14    172.65 o
   2   6   3      150.04      118.22      5.76 o
   3   6   3        5.14        9.21      2.94 o
   4   6   3    12046.73    11708.36    195.76 o
   5   6   3      713.12      708.56     12.40 o
   6   6   3     5350.24     5490.67     85.78 o
   7   6   3     2026.47     2129.19     37.00 o
   8   6   3     1469.18     1471.53     28.63 o
   9   6   3      414.45      376.82     23.60 o
 -10   7   3      296.42      283.49     34.02 o
  -9   7   3       96.08      100.16      7.15 o
  -8   7   3     4037.78     4080.97     61.08 o
  -7   7   3     2500.54     2615.69     34.56 o
  -6   7   3    10568.28    10292.55     97.36 o
  -5   7   3     1009.82     1099.99     13.22 o
  -4   7   3     1173.15     1312.77     19.97 o
  -3   7   3    15660.85    15555.21    190.17 o
  -2   7   3      131.44      138.10      5.07 o
  -1   7   3    17507.02    17631.42    212.06 o
   0   7   3      209.71      172.47      5.99 o
   1   7   3     9345.91     9616.11    141.50 o
   2   7   3    13876.44    14462.46    200.11 o
   3   7   3    12336.87    12330.44    174.71 o
   4   7   3     3284.49     3182.55     41.11 o
   5   7   3      322.07      324.60      6.97 o
   6   7   3     2135.80     2205.21     31.54 o
   7   7   3     2701.57     2616.55     41.54 o
   8   7   3     5955.65     6036.73    120.57 o
   9   7   3       98.12       90.91      5.82 o
  -9   8   3      502.86      503.92     14.86 o
  -8   8   3      512.31      565.85     14.04 o
  -7   8   3    14707.66    14676.33    176.28 o
  -6   8   3     2612.82     2624.75     29.76 o
  -5   8   3    20856.26    20912.39    177.84 o
  -4   8   3      786.32      851.85     13.31 o
  -3   8   3       61.50       62.54      4.10 o
  -2   8   3     5021.02     5025.66     58.77 o
  -1   8   3     6808.28     6755.95     81.94 o
   0   8   3     3661.17     3761.02     49.07 o
   1   8   3    15859.77    15989.80    207.14 o
   2   8   3     2665.49     2610.24     35.26 o
   3   8   3    12330.73    12321.71    163.07 o
   4   8   3       24.82       53.06      2.92 o
   5   8   3      161.53      204.32      9.05 o
   6   8   3     1580.79     1597.69     24.48 o
   7   8   3     6570.86     6537.49     97.76 o
   8   8   3      262.71      273.37      9.36 o
   9   8   3     1838.77     1766.91     80.11 o
  -9   9   3      855.31      895.01     26.84 o
  -8   9   3      301.97      332.31     10.27 o
  -7   9   3     1825.63     1797.88     27.15 o
  -6   9   3     1850.45     1873.57     22.26 o
  -5   9   3     2576.29     2509.79     24.50 o
  -4   9   3    11679.25    11290.03     99.40 o
  -3   9   3    11192.05    11441.89    131.56 o
  -2   9   3       51.50       86.87      3.47 o
  -1   9   3    11861.36    11857.48    128.20 o
   0   9   3    38303.66    37264.11    416.47 o
   1   9   3      381.76      443.01      8.26 o
   2   9   3     6667.16     6566.11     77.49 o
   3   9   3     2745.13     2591.67     29.06 o
   4   9   3     2296.35     2292.50     26.57 o
   5   9   3     2741.60     2704.11     32.38 o
   6   9   3      855.95      881.13     21.82 o
   7   9   3      138.08      192.18      8.41 o
   8   9   3      281.63      249.20      8.99 o
  -9  10   3      578.54      566.89     16.06 o
  -8  10   3     8485.93     8277.29    116.63 o
  -7  10   3      138.87      143.49      6.04 o
  -6  10   3     1012.28      991.26     14.45 o
  -5  10   3        1.99        9.58      2.57 o
  -4  10   3    21094.99    20486.47    189.84 o
  -3  10   3     4232.81     4508.68     47.05 o
  -2  10   3     6024.88     6076.80     67.66 o
  -1  10   3      180.94      169.08      5.13 o
   0  10   3     6317.19     6261.07     66.01 o
   1  10   3      639.58      713.86     11.59 o
   2  10   3       12.48       41.42      3.67 o
   3  10   3      870.18      903.29     10.77 o
   4  10   3     8826.41     8547.27     85.29 o
   5  10   3     1397.22     1336.59     20.44 o
   6  10   3    15045.80    14755.92    216.85 o
   7  10   3       94.16       93.95      6.45 o
   8  10   3       57.74       55.33      5.04 o
  -9  11   3      260.55      247.57     12.48 o
  -8  11   3       11.27       16.58      4.41 o
  -7  11   3     1409.21     1508.75     23.09 o
  -6  11   3     2801.32     2886.61     32.96 o
  -5  11   3      197.17      196.67      6.03 o
  -4  11   3     6823.48     6904.82     62.02 o
  -3  11   3    16340.73    16223.48    140.61 o
  -2  11   3      591.35      555.24      8.85 o
  -1  11   3    15122.97    14843.56    146.14 o
   0  11   3    10962.26    11140.59    107.11 o
   1  11   3     2628.94     2678.01     27.50 o
   2  11   3     6718.54     6490.49     57.40 o
   3  11   3    12615.84    12184.48    110.24 o
   4  11   3      700.12      665.04     10.18 o
   5  11   3      485.22      465.07     10.00 o
   6  11   3     2419.07     2334.98     40.11 o
   7  11   3      130.90      152.15      8.03 o
   8  11   3       45.24       59.22     10.30 o
  -8  12   3       26.42       34.64      4.56 o
  -7  12   3    12288.74    12455.13    140.96 o
  -6  12   3      284.20      278.14      7.76 o
  -5  12   3      574.13      579.84     10.12 o
  -4  12   3        3.50       33.17      3.49 o
  -3  12   3       86.32       92.06      4.36 o
  -2  12   3      100.77      128.55      4.70 o
  -1  12   3     2369.25     2291.88     21.74 o
   0  12   3     1077.74     1111.89     13.51 o
   1  12   3     6145.75     6047.39     57.63 o
   2  12   3      132.98      156.31      5.13 o
   3  12   3    11068.33    11239.73    111.62 o
   4  12   3        1.23       14.60      1.88 o
   5  12   3      134.73      143.30      5.61 o
   6  12   3       38.56       37.42      4.83 o
   7  12   3     4607.51     4664.83     81.34 o
   8  12   3      865.28      823.09     38.41 o
  -8  13   3     1418.50     1367.77     30.58 o
  -7  13   3     3191.78     3103.86     44.40 o
  -6  13   3     4699.05     4939.26     55.72 o
  -5  13   3     1080.67     1092.56     15.30 o
  -4  13   3     3483.00     3505.77     36.23 o
  -3  13   3     6307.65     6316.05     61.07 o
  -2  13   3      203.17      202.71      6.95 o
  -1  13   3    12084.09    12055.85    108.19 o
   0  13   3    12438.44    12182.35    119.46 o
   1  13   3     1543.49     1592.57     18.95 o
   2  13   3    11743.45    11815.75    109.31 o
   3  13   3     7556.79     7673.45     76.79 o
   4  13   3      176.86      166.03      6.78 o
   5  13   3     1700.39     1791.98     25.63 o
   6  13   3       75.43       93.24      6.55 o
   7  13   3      806.96      771.11     21.05 o
  -8  14   3     2714.39     2562.56    110.84 o
  -7  14   3       79.34       72.10      5.33 o
  -6  14   3      485.58      486.61     10.19 o
  -5  14   3      144.42      165.23      6.08 o
  -4  14   3     5483.56     5590.99     56.26 o
  -3  14   3     2180.02     2202.19     24.34 o
  -2  14   3      916.65      956.09     14.41 o
  -1  14   3       38.08       43.10      3.73 o
   0  14   3       18.79       33.23      4.01 o
   1  14   3     2589.20     2606.41     29.16 o
   2  14   3      253.88      289.69      7.20 o
   3  14   3      406.35      421.29      9.36 o
   4  14   3     4619.73     4748.34     57.90 o
   5  14   3        9.65       22.17      4.37 o
   6  14   3     6042.40     5928.22     85.83 o
   7  14   3      819.98      752.29     29.21 o
  -7  15   3      670.28      630.74     16.80 o
  -6  15   3      118.52      137.73      6.76 o
  -5  15   3     1474.44     1436.18     20.07 o
  -4  15   3    13250.23    13492.19    155.20 o
  -3  15   3     3586.79     3794.08     43.07 o
  -2  15   3     2120.76     2129.66     28.54 o
  -1  15   3     3386.25     3398.29     37.30 o
   0  15   3    10658.16    10986.58    113.10 o
   1  15   3      190.25      204.99      7.09 o
   2  15   3     1087.32     1157.09     16.24 o
   3  15   3      786.88      815.45     14.04 o
   4  15   3     1916.20     2023.97     27.82 o
   5  15   3     3277.16     3234.82     55.50 o
   6  15   3     1712.52     1631.33     33.39 o
  -7  16   3     3514.09     3360.41    133.89 o
  -6  16   3       63.17       74.85      5.50 o
  -5  16   3     3199.10     3162.38     38.92 o
  -4  16   3      221.80      241.17      9.73 o
  -3  16   3      222.38      264.46      7.94 o
  -2  16   3     1624.20     1604.77     23.24 o
  -1  16   3      922.92      980.26     17.02 o
   0  16   3     1183.85     1204.15     19.14 o
   1  16   3     2175.89     2261.20     28.63 o
   2  16   3     2312.60     2312.29     29.40 o
   3  16   3      685.08      668.09     12.95 o
   4  16   3       82.38       90.88      5.45 o
   5  16   3      108.01      105.46      8.28 o
   6  16   3      317.12      295.11     13.72 o
  -6  17   3     3294.02     3119.78     57.86 o
  -5  17   3      767.73      768.47     15.44 o
  -4  17   3        8.64       13.98      4.06 o
  -3  17   3     1521.89     1533.99     22.53 o
  -2  17   3       93.85       80.40      5.86 o
  -1  17   3     3778.47     3881.83     49.19 o
   0  17   3       24.90       33.45      5.06 o
   1  17   3     1828.00     1916.14     26.78 o
   2  17   3       44.79       62.61      5.33 o
   3  17   3     8517.28     8677.09    105.33 o
   4  17   3      108.52      108.16      6.59 o
   5  17   3       46.71       48.26      6.47 o
  -5  18   3       34.00       27.46      5.06 o
  -4  18   3      656.49      647.23     14.14 o
  -3  18   3     1613.89     1640.14     23.96 o
  -2  18   3     3976.47     3974.01     53.27 o
  -1  18   3      381.55      367.41     10.07 o
   0  18   3      546.27      589.27     13.29 o
   1  18   3      706.91      718.91     13.50 o
   2  18   3     2172.87     2279.50     33.85 o
   3  18   3      746.43      717.11     15.46 o
   4  18   3     4014.05     4054.87     64.72 o
  -4  19   3     2726.22     2574.36     47.88 o
  -3  19   3       25.79       39.17      6.26 o
  -2  19   3       51.53       52.88      6.65 o
  -1  19   3      362.70      366.95     10.52 o
   0  19   3     2049.54     2000.22     30.88 o
   1  19   3      438.74      450.67     13.26 o
   2  19   3      312.79      337.45     10.46 o
   3  19   3      700.67      689.71     17.01 o
  -3  20   3      350.49      386.83     16.56 o
  -2  20   3      303.14      329.14     13.60 o
  -1  20   3      385.09      427.99     13.55 o
   0  20   3      172.87      179.35     16.04 o
   1  20   3     3109.83     3149.23     58.38 o
   2  20   3      763.70      737.42     24.78 o
 -10   0   4       60.42       51.11      7.64 o
  -8   0   4     7296.20     7245.76    150.06 o
  -6   0   4     8164.79     7819.78    110.14 o
  -4   0   4    10852.28    11321.21    243.89 o
  -2   0   4     8712.95     8339.86    149.24 o
   0   0   4     5986.42     5499.24    129.92 o
   2   0   4     2389.65     2334.85     58.32 o
   4   0   4    15787.21    15676.17    489.58 o
   6   0   4      552.94      576.68     33.74 o
   8   0   4      378.30      389.60     55.97 o
 -10   1   4     8171.45     7682.59    153.96 o
  -9   1   4     5318.83     5369.78     86.07 o
  -8   1   4      731.87      770.30     16.54 o
  -7   1   4     7733.76     7728.89     84.98 o
  -6   1   4    14272.43    13468.51    128.49 o
  -5   1   4      236.32      279.35      5.91 o
  -4   1   4      508.54      662.84     13.30 o
  -3   1   4      464.85      433.44     10.54 o
  -2   1   4       46.41       57.21      3.11 o
  -1   1   4     6169.54     6442.05     82.00 o
   0   1   4     1858.19     2142.07     34.97 o
   1   1   4     2289.49     2193.18     36.38 o
   2   1   4      839.43      804.89     15.81 o
   3   1   4      105.55      129.70     14.72 o
   4   1   4    16980.05    17777.28    473.69 o
   5   1   4     1882.62     1895.52     43.00 o
   6   1   4      207.75      220.12     15.66 o
   7   1   4     5354.49     5462.75    151.61 o
   8   1   4     5961.44     5982.84    172.79 o
   9   1   4      511.38      385.82     55.42 o
 -10   2   4       12.66       31.08      4.74 o
  -9   2   4     2263.65     2220.73     39.84 o
  -8   2   4      659.41      640.62     25.81 o
  -7   2   4     1844.78     1927.12     25.62 o
  -6   2   4      189.10      244.96      6.88 o
  -5   2   4     4398.20     4017.08     56.86 o
  -4   2   4     2246.47     2366.00     36.78 o
  -3   2   4    39606.96    38688.59    559.74 o
  -2   2   4      731.93      730.92     11.62 o
  -1   2   4     1608.27     1566.92     22.26 o
   0   2   4     2482.38     2506.28     37.25 o
   1   2   4    58297.19    56364.76    930.43 o
   2   2   4     1540.47     1520.00     26.30 o
   3   2   4     3183.75     3055.53     78.38 o
   4   2   4        5.96       27.07      9.14 o
   5   2   4     1690.71     1572.20     37.39 o
   6   2   4       10.88       33.16      6.00 o
   7   2   4     1000.00     1009.32     25.71 o
   8   2   4       53.31       67.58     10.97 o
   9   2   4      556.43      524.87     26.89 o
 -10   3   4     3675.66     3489.21     61.79 o
  -9   3   4     9287.00     9439.82    146.75 o
  -8   3   4      441.77      470.12     11.45 o
  -7   3   4     4679.50     4605.37     52.92 o
  -6   3   4      154.75      192.26      5.36 o
  -5   3   4     1708.54     1622.46     26.27 o
  -4   3   4     5107.51     5043.18     71.02 o
  -3   3   4     8140.74     8159.68    125.69 o
  -2   3   4     8445.09     8511.64    111.21 o
  -1   3   4     1992.05     2138.81     28.27 o
   0   3   4     3897.07     4155.50     60.63 o
   1   3   4      455.55      428.05      9.38 o
   2   3   4      948.43      942.87     17.33 o
   3   3   4     3517.53     3444.51     86.17 o
   4   3   4       69.19       93.95     11.87 o
   5   3   4     5826.44     5770.59     95.18 o
   6   3   4     2830.66     2847.13     54.62 o
   7   3   4    12086.74    12363.72    234.11 o
   8   3   4     1034.24     1073.97     38.65 o
   9   3   4     1552.19     1340.07     51.04 o
 -10   4   4      563.30      595.72     15.06 o
  -9   4   4      632.88      663.81     16.25 o
  -8   4   4     3551.16     3654.50     55.29 o
  -7   4   4      302.06      314.90      7.96 o
  -6   4   4    10942.57    10866.11    104.76 o
  -5   4   4       70.76       88.19      4.12 o
  -4   4   4        1.09       15.81      3.41 o
  -3   4   4     2739.00     2728.52     46.61 o
  -2   4   4    45443.89    44019.05    548.43 o
  -1   4   4    11631.24    12082.45    156.88 o
   0   4   4    33892.96    32600.38    430.81 o
   1   4   4     9880.92     9760.14    148.17 o
   2   4   4      417.80      361.53     10.87 o
   3   4   4        5.50       20.38      3.80 o
   4   4   4    11038.21    11362.10    391.91 o
   5   4   4       14.05       17.72      3.62 o
   6   4   4     5444.20     5427.88     96.50 o
   7   4   4       55.51       87.79     11.12 o
   8   4   4        4.64       28.46      4.82 o
   9   4   4     1123.74      991.91     36.95 o
 -10   5   4     1923.72     1847.72     35.21 o
  -9   5   4      118.10      120.13      6.96 o
  -8   5   4        3.05       17.83      3.98 o
  -7   5   4     2083.86     2082.44     26.97 o
  -6   5   4    14759.83    14283.29    133.55 o
  -5   5   4    12517.03    12520.03    138.84 o
  -4   5   4     1461.59     1395.82     19.34 o
  -3   5   4     4942.03     5194.41     72.41 o
  -2   5   4      940.66     1016.93     16.13 o
  -1   5   4    13391.52    13375.15    159.70 o
   0   5   4       72.41      110.60      4.38 o
   1   5   4     1472.50     1481.36     25.40 o
   2   5   4     4686.99     4701.28     71.91 o
   3   5   4     3131.47     3157.01     58.18 o
   4   5   4    13934.09    13609.24    199.41 o
   5   5   4     1736.66     1611.79     24.03 o
   6   5   4     1086.00     1159.74     21.38 o
   7   5   4        8.09       23.72      3.37 o
   8   5   4     7612.54     7617.63    207.84 o
   9   5   4      783.40      722.96     34.06 o
 -10   6   4       48.94       68.42      7.97 o
  -9   6   4      332.83      343.94     14.43 o
  -8   6   4     3173.16     3203.40     49.81 o
  -7   6   4      382.53      376.15      8.33 o
  -6   6   4      964.41      967.16     12.82 o
  -5   6   4    21429.13    20737.53    198.23 o
  -4   6   4     1027.62     1084.21     16.84 o
  -3   6   4    14415.00    14884.55    173.06 o
  -2   6   4     3063.92     2943.44     39.16 o
  -1   6   4    10679.35    11903.02    164.58 o
   0   6   4    23694.29    24814.25    337.72 o
   1   6   4    12935.08    12847.35    195.13 o
   2   6   4    13039.66    13456.17    179.78 o
   3   6   4    10680.62    10278.66    164.23 o
   4   6   4     2044.47     1919.17     25.23 o
   5   6   4     3059.70     2952.17     39.76 o
   6   6   4     1731.98     1836.23     38.03 o
   7   6   4     6367.93     6334.65    101.64 o
   8   6   4       56.93       87.72      9.98 o
   9   6   4     3142.10     2921.34    101.70 o
 -10   7   4       21.98       19.74      5.27 o
  -9   7   4     5682.64     5562.13     97.71 o
  -8   7   4     2806.16     2797.27     44.62 o
  -7   7   4     1464.77     1502.19     20.80 o
  -6   7   4      125.31      157.90      5.92 o
  -5   7   4      658.37      651.14      8.75 o
  -4   7   4    19972.01    19518.42    227.43 o
  -3   7   4    12338.01    12527.09    131.64 o
  -2   7   4     6989.63     7114.98     81.70 o
  -1   7   4     5549.48     5606.39     68.68 o
   0   7   4    11085.26    10977.36    150.77 o
   1   7   4     6147.40     6388.09     82.72 o
   2   7   4    13426.09    13326.50    169.75 o
   3   7   4        9.79       31.39      5.02 o
   4   7   4      565.25      589.48     10.03 o
   5   7   4     7800.70     7626.24     89.67 o
   6   7   4     4301.66     4281.05     60.08 o
   7   7   4     5216.67     5471.64     93.17 o
   8   7   4       15.28       17.85      3.60 o
  -9   8   4      344.32      384.62     12.93 o
  -8   8   4     4388.79     4403.04     73.90 o
  -7   8   4      440.27      444.23     10.05 o
  -6   8   4     1790.18     1823.93     22.16 o
  -5   8   4        2.35       13.31      2.67 o
  -4   8   4     3085.72     2903.59     34.06 o
  -3   8   4     4170.05     4041.05     48.21 o
  -2   8   4     8722.43     8209.69    102.06 o
  -1   8   4      255.69      259.13      6.25 o
   0   8   4    13357.09    13542.99    166.83 o
   1   8   4    10142.51     9859.50    116.38 o
   2   8   4     2497.74     2442.84     34.73 o
   3   8   4      447.52      488.47      9.16 o
   4   8   4     6081.13     5826.09     66.22 o
   5   8   4     1243.98     1245.21     20.84 o
   6   8   4    10194.84    10048.43    148.60 o
   7   8   4      128.42      160.05     10.47 o
   8   8   4     2271.36     2414.13     52.39 o
  -9   9   4       41.52       46.90      5.81 o
  -8   9   4      953.30      955.37     18.60 o
  -7   9   4     1088.93     1107.83     16.89 o
  -6   9   4     3499.92     3479.56     36.78 o
  -5   9   4     3048.43     3249.70     32.69 o
  -4   9   4     8957.48     8717.44     78.27 o
  -3   9   4     6090.94     6214.06     64.35 o
  -2   9   4      816.30      878.23     12.39 o
  -1   9   4    31774.39    30096.06    312.41 o
   0   9   4     7480.12     7639.61     80.04 o
   1   9   4     2967.31     3048.46     37.45 o
   2   9   4    22174.13    21731.12    242.55 o
   3   9   4    12536.65    11857.81    105.53 o
   4   9   4     4151.95     4005.44     47.16 o
   5   9   4     7889.50     7465.54     90.03 o
   6   9   4       11.54       22.88      3.98 o
   7   9   4      315.41      285.38     11.07 o
   8   9   4     3049.32     2843.67     56.52 o
  -9  10   4     1381.86     1319.16     47.84 o
  -8  10   4       87.19      120.17      6.45 o
  -7  10   4     7003.97     7010.13     82.31 o
  -6  10   4      678.38      694.43     12.23 o
  -5  10   4     8756.28     8787.72     82.19 o
  -4  10   4      846.33      840.04     11.32 o
  -3  10   4     1431.81     1572.55     17.54 o
  -2  10   4     1921.77     2062.59     22.68 o
  -1  10   4     2499.53     2599.25     30.38 o
   0  10   4        6.24       45.10      3.42 o
   1  10   4     1768.36     1644.05     20.11 o
   2  10   4      201.79      226.91      5.40 o
   3  10   4    20001.57    19137.65    171.06 o
   4  10   4       13.65       29.93      2.94 o
   5  10   4     4913.72     5136.66     67.12 o
   6  10   4      693.25      654.91     18.02 o
   7  10   4     3056.54     3150.16     68.55 o
   8  10   4      207.76      205.07      8.98 o
  -9  11   4      250.99      237.51     47.19 o
  -8  11   4      124.02      144.16      7.58 o
  -7  11   4     1247.92     1205.27     18.11 o
  -6  11   4      135.24      155.16      6.13 o
  -5  11   4     8712.35     8777.29     80.33 o
  -4  11   4    10855.10    10864.96    100.46 o
  -3  11   4     5989.86     5919.48     53.85 o
  -2  11   4     4569.04     4751.50     46.71 o
  -1  11   4    19115.17    18537.98    163.44 o
   0  11   4     5959.68     5882.91     55.38 o
   1  11   4     1625.71     1570.20     16.73 o
   2  11   4    27727.02    27090.17    239.43 o
   3  11   4     5206.22     5148.00     52.42 o
   4  11   4      302.79      294.40      6.85 o
   5  11   4     2626.31     2722.87     38.66 o
   6  11   4       53.07       51.33      5.54 o
   7  11   4     1079.69     1111.43     24.25 o
   8  11   4      171.51      150.35      9.49 o
  -8  12   4     8304.26     8111.82    141.66 o
  -7  12   4     1250.39     1225.11     18.80 o
  -6  12   4      860.16      877.00     13.82 o
  -5  12   4       49.22       65.96      4.45 o
  -4  12   4     6228.59     6354.26     61.21 o
  -3  12   4      457.29      480.27      8.93 o
  -2  12   4     5544.68     5351.34     50.13 o
  -1  12   4        3.25       25.05      2.71 o
   0  12   4     7349.95     7605.16     69.25 o
   1  12   4       91.84      104.83      5.49 o
   2  12   4      465.91      466.11      8.61 o
   3  12   4       27.03       52.94      4.14 o
   4  12   4     3312.88     3388.24     40.37 o
   5  12   4        4.57       21.42      3.79 o
   6  12   4    12214.42    12104.81    189.10 o
   7  12   4      172.91      157.88      7.87 o
  -8  13   4     1974.89     1919.14     45.99 o
  -7  13   4      610.00      627.23     11.94 o
  -6  13   4       20.60       26.39      3.82 o
  -5  13   4      308.91      352.76      8.25 o
  -4  13   4     7497.79     7622.85     80.48 o
  -3  13   4     2123.02     2177.59     24.09 o
  -2  13   4     7136.53     7307.79     73.88 o
  -1  13   4    10398.20    10276.59     91.66 o
   0  13   4     9488.05     9488.36     92.50 o
   1  13   4     1341.45     1378.16     17.19 o
   2  13   4     7513.83     7607.76     78.34 o
   3  13   4     5173.94     4987.46     54.88 o
   4  13   4       32.77       35.25      4.17 o
   5  13   4      843.71      931.61     17.49 o
   6  13   4     3525.81     3344.07     57.62 o
   7  13   4     1332.13     1244.92     35.01 o
  -7  14   4     3657.17     3731.75     54.30 o
  -6  14   4      798.91      786.42     13.72 o
  -5  14   4    10147.48    10402.75    104.58 o
  -4  14   4        8.20       20.07      3.92 o
  -3  14   4      143.46      159.75      8.49 o
  -2  14   4      816.58      780.28     13.10 o
  -1  14   4      209.41      256.31      7.14 o
   0  14   4     1597.73     1626.45     21.00 o
   1  14   4     2763.68     2841.67     31.20 o
   2  14   4     1312.86     1246.43     18.11 o
   3  14   4     9425.46     9513.23    101.99 o
   4  14   4       58.13       73.24      4.97 o
   5  14   4     3155.56     3180.44     47.61 o
   6  14   4      210.28      227.19      8.96 o
  -7  15   4     3038.33     3020.38     55.82 o
  -6  15   4     3652.62     3597.20     47.20 o
  -5  15   4     8276.16     8225.29     83.13 o
  -4  15   4     1154.56     1189.91     17.06 o
  -3  15   4      135.58      133.17      7.23 o
  -2  15   4      237.63      257.21      8.65 o
  -1  15   4     9215.74     9300.32     99.66 o
   0  15   4      917.58      958.84     15.03 o
   1  15   4      583.92      560.46     10.39 o
   2  15   4     1399.58     1486.49     21.31 o
   3  15   4     4597.27     4655.41     53.17 o
   4  15   4     1280.51     1255.78     20.45 o
   5  15   4     1415.81     1444.69     24.35 o
   6  15   4      126.98      144.04     11.06 o
  -6  16   4      597.93      606.94     14.02 o
  -5  16   4        3.74       15.29      4.00 o
  -4  16   4     1085.65     1114.94     16.81 o
  -3  16   4       40.84       41.60      4.88 o
  -2  16   4      644.59      663.56     13.30 o
  -1  16   4      174.34      208.96      8.51 o
   0  16   4     1313.12     1365.61     20.84 o
   1  16   4      813.15      832.09     14.97 o
   2  16   4     1235.82     1160.33     18.22 o
   3  16   4      251.93      243.11      7.59 o
   4  16   4     1437.51     1498.65     24.82 o
   5  16   4     1065.81     1030.21     25.54 o
  -6  17   4       89.47       94.21     14.78 o
  -5  17   4     1223.52     1169.56     21.21 o
  -4  17   4     5372.82     5387.22     60.88 o
  -3  17   4      845.66      797.33     13.95 o
  -2  17   4     4945.72     4887.60     64.21 o
  -1  17   4      692.71      721.61     14.34 o
   0  17   4     2255.05     2354.71     31.46 o
   1  17   4      742.48      774.29     14.37 o
   2  17   4     3428.01     3475.76     45.70 o
   3  17   4      542.04      531.49     11.73 o
   4  17   4       61.87       60.70      5.13 o
   5  17   4     2848.55     2941.20     91.17 o
  -5  18   4     1250.14     1299.04     31.61 o
  -4  18   4       99.22      113.85      7.92 o
  -3  18   4     5387.27     5324.40     67.39 o
  -2  18   4      452.00      493.24     12.31 o
  -1  18   4       16.88       24.40      4.67 o
   0  18   4      257.37      259.57      9.29 o
   1  18   4      920.18      952.43     16.75 o
   2  18   4      960.28      962.25     17.48 o
   3  18   4      221.70      253.02      9.72 o
   4  18   4      186.08      175.75     43.35 o
  -4  19   4     1009.44      987.29     26.45 o
  -3  19   4     1138.78     1168.86     24.72 o
  -2  19   4      297.37      303.32     12.39 o
  -1  19   4     4594.39     4541.93     68.18 o
   0  19   4      240.77      229.32     10.87 o
   1  19   4      361.85      359.66     12.69 o
   2  19   4       51.66       50.58      5.21 o
   3  19   4     1469.08     1573.45     49.58 o
  -2  20   4     3614.84     3382.70     73.26 o
  -1  20   4       72.29       71.32      7.26 o
   0  20   4     2791.18     2624.35     79.05 o
   1  20   4      242.08      203.37     10.34 o
  -9   0   5     2675.38     2637.92     68.78 o
  -7   0   5     4231.76     4091.26     69.00 o
  -5   0   5     4752.12     4794.07     87.27 o
  -3   0   5    39857.30    39651.52    785.49 o
  -1   0   5    15770.54    15721.96    279.87 o
   1   0   5     8818.33     8693.59    271.82 o
   5   0   5      453.53      508.87     31.37 o
   7   0   5     1659.60     1723.56     61.46 o
 -10   1   5     8882.77     8345.54    166.84 o
  -9   1   5     1659.42     1735.56     36.75 o
  -8   1   5     2925.43     2983.92     40.15 o
  -7   1   5    13424.96    13342.02    143.29 o
  -6   1   5     6682.27     6585.22     63.36 o
  -5   1   5      971.11      956.11     16.18 o
  -4   1   5      330.58      295.14      7.51 o
  -3   1   5     1340.37     1376.28     23.55 o
  -2   1   5     4257.47     4239.37     57.17 o
  -1   1   5      270.97      286.86      6.51 o
   0   1   5     3792.03     3976.39     60.70 o
   1   1   5     2734.42     2644.36     46.35 o
   2   1   5      202.57      236.79      6.38 o
   3   1   5     7258.31     7205.06    193.10 o
   4   1   5     3824.48     3942.08    162.18 o
   5   1   5      136.65      139.77      9.11 o
   6   1   5       47.70       69.31      7.76 o
   7   1   5     4163.03     4280.19     74.48 o
   8   1   5       88.62      104.91      6.60 o
   9   1   5      215.79      211.08     35.12 o
 -10   2   5       20.90       21.62      4.45 o
  -9   2   5     1746.57     1762.36     34.92 o
  -8   2   5      995.87     1011.10     16.42 o
  -7   2   5       86.45      129.43      5.22 o
  -6   2   5    10466.89    10196.45     96.46 o
  -5   2   5      823.18      867.09     14.75 o
  -4   2   5    25526.28    25409.64    323.35 o
  -3   2   5     2756.52     2984.52     47.10 o
  -2   2   5    11727.98    12276.85    159.55 o
  -1   2   5      938.60     1112.78     16.32 o
   0   2   5    39820.97    38648.36    545.94 o
   1   2   5    12838.02    13336.59    220.77 o
   2   2   5       84.88       71.63      4.14 o
   3   2   5       76.73       68.50      9.56 o
   4   2   5     5284.34     5120.96    110.46 o
   5   2   5      857.72      817.47     20.30 o
   6   2   5      706.19      779.32     17.90 o
   7   2   5       26.31       50.44      4.89 o
   8   2   5      123.54      133.43      6.29 o
   9   2   5      160.42      127.95     10.34 o
 -10   3   5     7043.98     6532.94    119.29 o
  -9   3   5       27.25       60.23      5.78 o
  -8   3   5      286.76      311.92      9.78 o
  -7   3   5    10237.49    10167.88    107.71 o
  -6   3   5     4167.17     3947.33     39.81 o
  -5   3   5     6186.90     5901.95     77.40 o
  -4   3   5    20305.70    21148.90    258.62 o
  -3   3   5      807.50      834.33     15.27 o
  -2   3   5      895.21     1060.70     17.37 o
  -1   3   5     2816.53     3011.38     38.98 o
   0   3   5     2037.48     2509.79     35.78 o
   1   3   5     5049.76     4859.27     82.77 o
   2   3   5       93.79      134.79      5.36 o
   3   3   5       84.30       79.08      7.19 o
   4   3   5     7242.41     7107.20    117.03 o
   5   3   5      788.11      783.32     15.65 o
   6   3   5    11045.78    11148.98    190.24 o
   7   3   5     1183.78     1284.17     24.64 o
   8   3   5     4159.00     4034.92     82.71 o
   9   3   5      197.84      199.56     26.34 o
 -10   4   5       21.76       50.32      5.14 o
  -9   4   5     2618.13     2546.14     45.20 o
  -8   4   5     2517.41     2442.38     33.12 o
  -7   4   5     3856.81     3891.17     43.40 o
  -6   4   5      236.57      232.58      5.43 o
  -5   4   5     4861.31     4878.54     54.08 o
  -4   4   5      507.02      571.87     10.39 o
  -3   4   5    22355.59    21703.88    291.98 o
  -2   4   5     5322.18     5627.21     74.72 o
  -1   4   5    14848.30    14870.04    186.46 o
   0   4   5     7243.09     7296.68     90.43 o
   1   4   5    12233.47    13085.12    217.05 o
   2   4   5      180.04      181.39      6.32 o
   3   4   5     2876.88     2567.78     60.66 o
   4   4   5     7085.29     6971.34     95.89 o
   5   4   5     2715.58     2543.30     34.95 o
   6   4   5       23.99       44.48      6.27 o
   7   4   5      331.42      327.00     13.96 o
   8   4   5      369.53      365.52     12.27 o
   9   4   5      422.45      426.91     48.29 o
 -10   5   5      571.65      554.43     17.19 o
  -9   5   5     4928.15     4911.58     82.75 o
  -8   5   5     1031.55     1038.93     17.17 o
  -7   5   5     8307.95     8289.51     89.02 o
  -6   5   5      923.17      965.98     12.68 o
  -5   5   5     3060.88     3193.31     34.94 o
  -4   5   5     7165.23     7082.42     82.88 o
  -3   5   5     4602.72     4437.23     56.37 o
  -2   5   5    24157.83    23135.64    318.91 o
  -1   5   5     7864.59     8524.42    108.40 o
   0   5   5       28.31       68.56      3.33 o
   1   5   5      404.29      546.44     11.99 o
   2   5   5    11617.68    11432.39    165.94 o
   3   5   5     2385.95     2271.80     49.54 o
   4   5   5     1338.91     1236.56     18.86 o
   5   5   5     3601.36     3586.92     48.44 o
   6   5   5      123.62      159.43     12.93 o
   7   5   5    11215.71    11117.59    190.24 o
   8   5   5      597.48      560.59     16.71 o
 -10   6   5       14.72       19.10      6.04 o
  -9   6   5     1018.12     1017.59     23.36 o
  -8   6   5     2913.04     2929.65     41.09 o
  -7   6   5      319.05      360.28      8.13 o
  -6   6   5     6488.15     6519.13     61.84 o
  -5   6   5     2856.59     2809.81     26.76 o
  -4   6   5     4915.89     4894.28     60.10 o
  -3   6   5     5061.60     5283.90     58.81 o
  -2   6   5     1858.23     1814.90     25.20 o
  -1   6   5       10.82       21.05      3.18 o
   0   6   5    19354.30    19262.94    237.31 o
   1   6   5     9829.28    10107.68    135.66 o
   2   6   5     2202.45     2138.70     32.29 o
   3   6   5     5159.56     5050.13     92.82 o
   4   6   5     1503.27     1542.03     20.42 o
   5   6   5     6187.49     6007.08     79.38 o
   6   6   5     7476.11     7431.69    110.57 o
   7   6   5        4.95       16.97      4.42 o
   8   6   5     4646.82     4767.93     91.27 o
 -10   7   5     1514.43     1482.45    100.42 o
  -9   7   5       17.94       26.95      6.76 o
  -8   7   5       42.86       58.58      6.31 o
  -7   7   5       27.68       37.44      3.46 o
  -6   7   5     2391.50     2384.06     25.16 o
  -5   7   5    11764.44    11332.02     95.76 o
  -4   7   5     7002.48     6785.59     81.44 o
  -3   7   5     6485.85     6933.47     72.76 o
  -2   7   5     1383.11     1552.95     19.72 o
  -1   7   5    17898.50    18164.70    221.59 o
   0   7   5      893.89     1087.44     15.71 o
   1   7   5    17596.04    17399.17    219.43 o
   2   7   5     5902.80     5960.48     86.18 o
   3   7   5     2736.84     2664.49     29.00 o
   4   7   5     7758.35     7656.36     86.00 o
   5   7   5     2337.27     2214.88     35.69 o
   6   7   5     2918.87     2814.56     43.78 o
   7   7   5      221.10      234.67     14.47 o
   8   7   5     1726.54     1606.79     33.92 o
  -9   8   5     3162.66     3128.71     64.62 o
  -8   8   5      741.83      787.72     13.46 o
  -7   8   5     2127.72     2174.66     26.74 o
  -6   8   5      130.65      155.31      5.19 o
  -5   8   5     5137.57     5009.78     44.52 o
  -4   8   5     1977.29     2023.63     20.96 o
  -3   8   5     6247.40     6146.55     63.37 o
  -2   8   5     1544.26     1638.71     19.85 o
  -1   8   5     1347.82     1340.92     16.35 o
   0   8   5     2109.42     1922.00     24.80 o
   1   8   5     5613.73     5729.12     74.77 o
   2   8   5     2348.40     2412.63     32.96 o
   3   8   5    24168.41    23955.17    226.63 o
   4   8   5     3981.43     3888.09     43.49 o
   5   8   5     4012.70     3993.70     50.78 o
   6   8   5        5.34       21.20      4.04 o
   7   8   5      186.30      229.53     12.05 o
   8   8   5      392.13      396.31     12.30 o
  -9   9   5      229.18      250.48     12.67 o
  -8   9   5     1007.34     1006.64     17.42 o
  -7   9   5     2346.07     2376.22     28.77 o
  -6   9   5     5934.74     5909.58     58.75 o
  -5   9   5     1171.27     1211.47     15.07 o
  -4   9   5     5274.50     5136.51     46.91 o
  -3   9   5        3.59       23.77      2.77 o
  -2   9   5    17894.42    17510.29    188.02 o
  -1   9   5     2665.36     2388.98     27.94 o
   0   9   5       49.84       64.19      3.83 o
   1   9   5     8994.80     9089.34    104.26 o
   2   9   5    16223.44    15842.67    143.43 o
   3   9   5       98.73      123.71      5.47 o
   4   9   5     2450.51     2480.91     30.83 o
   5   9   5     6290.75     6421.57     83.19 o
   6   9   5      516.19      537.21     13.09 o
   7   9   5     2235.73     2256.27     43.04 o
   8   9   5       41.09       44.12      4.46 o
  -9  10   5      250.87      252.68     12.15 o
  -8  10   5     5757.11     5744.13     70.26 o
  -7  10   5      621.83      629.89     10.94 o
  -6  10   5     4967.90     5156.62     56.05 o
  -5  10   5       25.80       48.20      3.76 o
  -4  10   5     4099.30     4056.96     40.23 o
  -3  10   5      978.33      908.17     10.98 o
  -2  10   5     7555.41     7566.07     68.85 o
  -1  10   5     1348.26     1402.30     16.48 o
   0  10   5     3028.00     2991.27     33.12 o
   1  10   5     1421.43     1467.34     17.56 o
   2  10   5    10970.79    10937.61    102.06 o
   3  10   5      971.15      935.89     13.21 o
   4  10   5       48.53       73.55      4.15 o
   5  10   5      590.81      626.84     13.24 o
   6  10   5    12970.58    12985.49    193.65 o
   7  10   5      124.81      113.54      7.39 o
   8  10   5    10355.57    10196.48    411.55 o
  -9  11   5      331.25      320.46     21.95 o
  -8  11   5      190.81      191.32      6.98 o
  -7  11   5       40.95       45.08      4.44 o
  -6  11   5      418.26      454.05      9.18 o
  -5  11   5     2017.26     2062.46     23.06 o
  -4  11   5     4254.57     4267.09     41.89 o
  -3  11   5      797.72      851.47     12.01 o
  -2  11   5     7358.17     7142.89     64.95 o
  -1  11   5    14118.26    13607.73    114.20 o
   0  11   5      313.40      339.04      6.71 o
   1  11   5     8238.77     8286.20     76.52 o
   2  11   5    16630.58    16891.09    156.75 o
   3  11   5      257.48      245.58      6.60 o
   4  11   5      833.92      821.47     13.71 o
   5  11   5     5810.55     5740.76     75.42 o
   6  11   5       71.78      122.99      7.02 o
   7  11   5      141.84      190.84      9.31 o
  -8  12   5      126.16      124.25      7.30 o
  -7  12   5       69.47       79.68      5.03 o
  -6  12   5        5.50       12.40      3.59 o
  -5  12   5     6211.11     6233.48     62.68 o
  -4  12   5     1529.74     1596.19     19.38 o
  -3  12   5      781.99      865.91     12.55 o
  -2  12   5      253.14      266.49      7.00 o
  -1  12   5      165.17      188.08      5.52 o
   0  12   5      442.76      413.18      7.79 o
   1  12   5      374.20      396.11      8.15 o
   2  12   5     1156.67     1236.81     16.08 o
   3  12   5     6976.20     7183.63     77.91 o
   4  12   5       15.57       24.29      3.78 o
   5  12   5     9330.08     9386.63    118.65 o
   6  12   5      241.95      239.44      9.16 o
   7  12   5        6.31       20.44      4.98 o
  -8  13   5      348.64      350.75     20.07 o
  -7  13   5     1343.15     1295.37     18.46 o
  -6  13   5        9.11        6.51      3.56 o
  -5  13   5     4640.04     4625.96     49.08 o
  -4  13   5     4063.20     4126.77     44.28 o
  -3  13   5     1527.15     1529.79     18.60 o
  -2  13   5     1900.16     1939.97     24.74 o
  -1  13   5    13824.71    13431.45    126.04 o
   0  13   5      425.97      390.30      8.37 o
   1  13   5    10944.77    10834.59    109.14 o
   2  13   5     8508.18     8717.27     90.95 o
   3  13   5     1005.41     1099.75     16.47 o
   4  13   5     4055.02     4153.59     53.19 o
   5  13   5     2646.78     2614.17     38.77 o
   6  13   5       88.58       83.10      6.36 o
   7  13   5       47.12       55.97      8.78 o
  -7  14   5       71.62       70.52      4.88 o
  -6  14   5     3441.76     3393.77     42.17 o
  -5  14   5      912.46      954.54     15.33 o
  -4  14   5       74.96       75.33      5.04 o
  -3  14   5      297.97      340.77      8.21 o
  -2  14   5     1604.70     1622.69     21.94 o
  -1  14   5      258.79      259.30      7.48 o
   0  14   5     2142.43     2133.74     26.55 o
   1  14   5      954.46      904.34     15.48 o
   2  14   5     3025.37     3058.48     37.45 o
   3  14   5     1216.51     1284.12     18.86 o
   4  14   5     1534.59     1519.59     23.01 o
   5  14   5      584.69      579.01     13.28 o
   6  14   5     5075.94     5174.61    127.04 o
  -7  15   5     1224.76     1219.17     29.46 o
  -6  15   5     1395.50     1389.90     21.94 o
  -5  15   5      701.91      734.59     12.78 o
  -4  15   5     2550.80     2565.76     28.99 o
  -3  15   5      419.20      412.76      9.49 o
  -2  15   5    15379.80    15462.98    166.74 o
  -1  15   5     2855.69     2833.65     33.67 o
   0  15   5       84.51      109.28      6.42 o
   1  15   5     3124.71     3157.09     38.00 o
   2  15   5     5369.55     5407.30     61.46 o
   3  15   5      290.69      305.85      8.14 o
   4  15   5      193.68      197.82      7.61 o
   5  15   5     1740.18     1745.79     42.13 o
  -6  16   5      162.86      154.13      9.95 o
  -5  16   5     2562.16     2525.43     32.16 o
  -4  16   5       16.65       38.18      4.71 o
  -3  16   5     5174.36     5114.11     61.82 o
  -2  16   5      462.22      464.29     11.91 o
  -1  16   5      908.10      978.48     16.52 o
   0  16   5      697.23      721.30     13.38 o
   1  16   5       56.79       62.75      5.45 o
   2  16   5      532.65      560.92     11.87 o
   3  16   5     2361.32     2309.86     32.88 o
   4  16   5     1535.66     1478.43     23.77 o
   5  16   5     3203.47     3036.65    106.67 o
  -6  17   5      483.48      535.56     38.41 o
  -5  17   5     7421.31     7591.68    118.94 o
  -4  17   5      983.91      966.21     15.57 o
  -3  17   5     1246.04     1304.39     19.67 o
  -2  17   5      518.91      578.33     13.64 o
  -1  17   5     4638.60     4815.00     59.44 o
   0  17   5       22.90       28.57      4.68 o
   1  17   5     3559.24     3462.23     47.28 o
   2  17   5       58.91       59.97      6.24 o
   3  17   5       14.23       21.21      4.18 o
   4  17   5      515.75      546.25     15.29 o
  -5  18   5     1796.51     1828.36     95.48 o
  -4  18   5     2294.81     2198.23     33.72 o
  -3  18   5     1660.11     1600.24     32.50 o
  -2  18   5     1275.83     1220.05     21.44 o
  -1  18   5        2.22        6.04      4.29 o
   0  18   5     4948.84     4937.90     69.46 o
   1  18   5     1248.74     1251.79     21.96 o
   2  18   5     1489.67     1487.24     24.71 o
   3  18   5        0.99        2.98      4.31 o
  -4  19   5     4133.03     4455.68    222.78 o
  -3  19   5      374.75      355.49     12.02 o
  -2  19   5     3330.71     3146.41     54.23 o
  -1  19   5       12.90       23.55      5.54 o
   0  19   5      304.23      306.19     11.22 o
   1  19   5       84.99       82.38      6.92 o
   2  19   5      936.19      877.10     23.90 o
  -2  20   5      207.51      166.81     20.85 o
  -1  20   5     2291.63     2168.54     55.52 o
   0  20   5      720.36      716.66     23.54 o
 -10   0   6     1352.83     1137.31     39.14 o
  -8   0   6      320.72      360.74     15.30 o
  -6   0   6     8224.47     8023.56    110.85 o
  -4   0   6    36197.20    33932.64    558.54 o
  -2   0   6     3870.39     3708.47     79.58 o
   0   0   6    36193.76    36630.13    864.03 o
   2   0   6    20789.28    19629.51    453.77 o
   4   0   6      470.91      514.65     17.00 o
   6   0   6      220.20      231.46     20.28 o
   8   0   6      325.33      316.55     20.30 o
 -10   1   6     4520.91     4182.71    113.26 o
  -9   1   6        2.90       12.36      5.11 o
  -8   1   6     8745.95     8516.17    110.33 o
  -7   1   6     7616.58     7622.74     85.36 o
  -6   1   6      194.26      214.15      5.04 o
  -5   1   6     7877.57     7686.69     87.82 o
  -4   1   6     9890.82    10293.87    127.53 o
  -3   1   6       77.58      105.27      4.94 o
  -2   1   6      116.61      107.67      5.52 o
  -1   1   6        6.15       28.22      3.55 o
   0   1   6      131.81      247.21      7.65 o
   1   1   6     8030.15     8408.58    148.12 o
   2   1   6     1602.29     1621.70     28.70 o
   3   1   6     6576.09     5759.11    183.72 o
   4   1   6     2431.70     2389.48     37.26 o
   5   1   6     1291.29     1266.86     24.47 o
   6   1   6     5808.22     5891.40     97.49 o
   7   1   6     2209.94     2340.42     44.87 o
   8   1   6       98.17      116.19     14.71 o
 -10   2   6      350.32      368.03     14.99 o
  -9   2   6     2008.68     2008.06     39.10 o
  -8   2   6     2837.53     2797.87     40.19 o
  -7   2   6     7885.07     7877.69     80.75 o
  -6   2   6      119.90      109.68      4.48 o
  -5   2   6     5390.24     5200.06     56.97 o
  -4   2   6      448.08      453.69      9.78 o
  -3   2   6    23973.22    23615.47    274.61 o
  -2   2   6      652.67      820.23     15.91 o
  -1   2   6    62876.74    60250.38    846.96 o
   0   2   6     5369.15     5628.62     88.86 o
   1   2   6       31.29        7.27      3.63 o
   2   2   6       47.37       88.80      8.41 o
   3   2   6    13716.82    13117.55    250.38 o
   4   2   6      445.01      472.83     10.51 o
   5   2   6      907.96      895.54     17.75 o
   6   2   6     1015.03     1043.76     54.04 o
   7   2   6       11.83       28.54      5.15 o
   8   2   6      775.27      769.97     21.58 o
 -10   3   6     1168.81     1149.76     32.71 o
  -9   3   6       67.17       67.53      6.87 o
  -8   3   6     4249.51     4301.72     54.87 o
  -7   3   6     4588.69     4599.96     49.04 o
  -6   3   6      964.09     1004.41     12.81 o
  -5   3   6     3658.83     3495.09     37.92 o
  -4   3   6     1857.61     1833.47     25.55 o
  -3   3   6     3924.78     4250.22     52.36 o
  -2   3   6    14288.88    14076.50    193.94 o
  -1   3   6      271.61      314.37      8.47 o
   0   3   6    17618.40    18024.72    278.06 o
   1   3   6       98.44      107.05      5.76 o
   2   3   6     1673.38     1902.80     31.71 o
   3   3   6     5110.81     4769.64     99.91 o
   4   3   6     2069.57     2085.49     28.70 o
   5   3   6     1613.53     1656.24     33.01 o
   6   3   6      648.00      702.96     16.59 o
   7   3   6     4704.62     4939.37     90.28 o
   8   3   6      360.75      387.62     12.54 o
 -10   4   6      446.28      405.02     23.05 o
  -9   4   6     2601.82     2627.73     48.13 o
  -8   4   6      144.25      136.74      6.85 o
  -7   4   6       39.80       46.50      3.79 o
  -6   4   6     7335.87     7306.96     71.52 o
  -5   4   6     4098.54     4059.06     40.17 o
  -4   4   6     8702.75     8258.43     99.61 o
  -3   4   6     2669.31     2880.60     34.65 o
  -2   4   6      304.52      297.90      7.67 o
  -1   4   6      384.93      548.10     11.27 o
   0   4   6    12442.69    11989.99    180.72 o
   1   4   6     7974.11     8007.89    122.12 o
   2   4   6    15773.09    15492.37    226.01 o
   3   4   6     5733.30     5545.95     99.05 o
   4   4   6      269.65      316.22      7.92 o
   5   4   6      467.98      531.30     17.93 o
   6   4   6     5462.96     5769.28     93.68 o
   7   4   6     1472.37     1543.39     31.73 o
   8   4   6     1056.44     1065.89     26.84 o
 -10   5   6     2442.41     2470.89     76.81 o
  -9   5   6       89.12       80.96      7.12 o
  -8   5   6     5059.31     5022.47     61.01 o
  -7   5   6      799.45      822.30     12.42 o
  -6   5   6     1200.73     1234.00     15.60 o
  -5   5   6    10218.95    10126.56     85.54 o
  -4   5   6     3766.55     3778.40     45.35 o
  -3   5   6    10083.44     9886.06    101.64 o
  -2   5   6     1243.22     1207.03     17.55 o
  -1   5   6     1787.83     2202.74     29.60 o
   0   5   6      946.97      927.35     17.01 o
   1   5   6    14787.57    14856.10    194.08 o
   2   5   6     3355.64     3314.73     54.11 o
   3   5   6     1664.24     1500.32     19.33 o
   4   5   6     6534.78     6408.60     77.58 o
   5   5   6      166.71      185.67      7.70 o
   6   5   6     5514.97     5548.84     90.89 o
   7   5   6      508.67      505.63     14.07 o
   8   5   6        4.42       14.57      3.34 o
 -10   6   6      120.23      144.99     11.52 o
  -9   6   6     1665.38     1641.33     36.78 o
  -8   6   6     2242.27     2300.63     32.88 o
  -7   6   6     1458.11     1467.19     19.34 o
  -6   6   6     5524.77     5446.05     53.45 o
  -5   6   6      452.78      435.81      7.18 o
  -4   6   6     2655.49     2702.66     30.53 o
  -3   6   6    12118.72    12061.12    130.13 o
  -2   6   6        1.27        9.91      2.74 o
  -1   6   6     5339.41     5078.41     66.89 o
   0   6   6     6105.80     5813.34     75.04 o
   1   6   6      439.57      466.26     10.19 o
   2   6   6      101.23      107.22      6.33 o
   3   6   6     3311.84     3147.74     32.64 o
   4   6   6    13214.30    12987.17    147.78 o
   5   6   6     4028.33     4141.12     63.65 o
   6   6   6     1193.21     1248.59     24.75 o
   7   6   6     1051.26     1129.55     26.04 o
   8   6   6     1211.93     1235.85     37.70 o
  -9   7   6      176.68      202.20      9.76 o
  -8   7   6      417.04      432.52     10.75 o
  -7   7   6     1811.41     1886.14     23.58 o
  -6   7   6     5435.23     5374.43     54.42 o
  -5   7   6      306.90      313.77      6.72 o
  -4   7   6       64.70      101.82      4.10 o
  -3   7   6       72.05      114.46      4.64 o
  -2   7   6    16553.98    15975.68    179.22 o
  -1   7   6     1484.40     1522.96     20.74 o
   0   7   6     4428.27     4412.56     51.69 o
   1   7   6      608.85      610.36     12.16 o
   2   7   6     5738.13     5997.24     73.34 o
   3   7   6       75.76       85.14      3.68 o
   4   7   6     2284.65     2337.44     28.17 o
   5   7   6      292.18      279.25      9.59 o
   6   7   6      135.17      152.74      7.87 o
   7   7   6     4599.56     4851.53     95.02 o
   8   7   6       40.52       36.25      3.42 o
  -9   8   6     1001.25      928.84     25.77 o
  -8   8   6      297.98      321.57      9.25 o
  -7   8   6      443.27      464.88      9.88 o
  -6   8   6     6125.00     6189.70     59.11 o
  -5   8   6     1277.01     1313.65     16.20 o
  -4   8   6     1305.25     1404.92     16.06 o
  -3   8   6      930.23      916.45     12.42 o
  -2   8   6      376.74      513.84      9.15 o
  -1   8   6     4313.34     4539.57     48.84 o
   0   8   6     1613.45     1763.01     23.92 o
   1   8   6      627.70      590.50     10.47 o
   2   8   6     5141.21     5085.34     48.88 o
   3   8   6     5331.18     5301.28     51.97 o
   4   8   6     1842.12     1855.70     24.55 o
   5   8   6     1021.17      999.82     17.49 o
   6   8   6     2683.43     2693.13     48.39 o
   7   8   6     1949.14     2048.40     43.35 o
   8   8   6     6959.94     6808.97    304.00 o
  -9   9   6      139.91      137.88      8.44 o
  -8   9   6     1803.27     1805.31     26.91 o
  -7   9   6     1300.78     1251.31     18.36 o
  -6   9   6     2120.08     2126.71     25.60 o
  -5   9   6      700.40      732.43     11.82 o
  -4   9   6      388.15      386.96      7.50 o
  -3   9   6     7774.46     7921.98     70.28 o
  -2   9   6     1722.33     1704.97     19.43 o
  -1   9   6     6721.73     6752.76     76.83 o
   0   9   6     2814.17     3010.18     32.73 o
   1   9   6    20258.71    19505.94    173.33 o
   2   9   6     2042.95     2125.74     23.32 o
   3   9   6      243.15      226.77      5.69 o
   4   9   6     6673.99     6791.82     75.82 o
   5   9   6     1317.72     1288.43     23.85 o
   6   9   6      160.03      210.73     12.22 o
   7   9   6      315.35      339.27     10.83 o
  -9  10   6     7185.59     6748.05    204.57 o
  -8  10   6      516.53      569.03     11.53 o
  -7  10   6     1061.05     1081.86     17.11 o
  -6  10   6      991.65     1015.59     15.39 o
  -5  10   6     2012.12     1981.62     25.43 o
  -4  10   6       43.66       59.80      4.09 o
  -3  10   6      360.68      393.23      7.34 o
  -2  10   6     2282.34     2320.10     24.08 o
  -1  10   6      407.28      437.78      7.60 o
   0  10   6      789.30      804.82     11.28 o
   1  10   6     1267.80     1233.87     14.54 o
   2  10   6      186.72      200.22      5.89 o
   3  10   6      616.23      694.38     10.95 o
   4  10   6     1748.03     1783.71     22.91 o
   5  10   6    12185.58    12315.67    166.29 o
   6  10   6        8.66       17.16      4.41 o
   7  10   6     2604.09     2552.09     52.02 o
  -8  11   6      390.12      395.15     11.12 o
  -7  11   6       17.16       30.00      3.76 o
  -6  11   6     2194.28     2241.51     27.69 o
  -5  11   6     2968.96     3118.54     34.80 o
  -4  11   6     1650.86     1705.73     20.24 o
  -3  11   6     2266.32     2268.28     24.70 o
  -2  11   6     7507.36     7353.82     66.20 o
  -1  11   6      693.69      671.37     10.19 o
   0  11   6      962.20      977.83     12.87 o
   1  11   6     7002.07     7101.83     69.22 o
   2  11   6     5858.70     6003.88     60.27 o
   3  11   6      615.46      627.30     10.55 o
   4  11   6    10755.89    10846.47    121.45 o
   5  11   6      653.21      723.22     16.25 o
   6  11   6       11.60       21.08      4.37 o
   7  11   6     1302.26     1209.25     31.50 o
  -8  12   6      760.54      780.34     18.36 o
  -7  12   6       45.38       41.15      4.26 o
  -6  12   6     5319.03     5334.90     59.21 o
  -5  12   6       26.83       53.84      4.81 o
  -4  12   6     1099.14     1157.70     15.69 o
  -3  12   6      245.98      257.76      7.03 o
  -2  12   6      285.14      251.29      6.67 o
  -1  12   6     1469.84     1459.14     19.25 o
   0  12   6      606.49      670.50     11.18 o
   1  12   6      699.12      724.42     11.44 o
   2  12   6     3765.86     3927.12     42.21 o
   3  12   6      166.10      179.50      7.96 o
   4  12   6     5449.71     5482.71     66.47 o
   5  12   6      116.71      132.08      6.86 o
   6  12   6     1584.98     1603.80     34.06 o
   7  12   6      288.24      308.39     18.66 o
  -8  13   6     1033.25     1014.76     43.90 o
  -7  13   6      132.69      127.29      6.39 o
  -6  13   6     3955.53     4003.26     46.26 o
  -5  13   6     3906.84     3978.07     43.66 o
  -4  13   6       27.06       27.18      4.20 o
  -3  13   6     1897.82     1949.45     23.71 o
  -2  13   6     8737.33     8828.25     86.20 o
  -1  13   6     4676.04     4753.43     50.07 o
   0  13   6     6326.72     6255.26     65.56 o
   1  13   6     2270.83     2302.56     27.74 o
   2  13   6     2109.98     2193.97     28.45 o
   3  13   6     1706.67     1717.51     22.64 o
   4  13   6     2524.35     2512.56     33.30 o
   5  13   6      935.79      947.27     18.22 o
   6  13   6       71.53       63.94      6.47 o
  -7  14   6      502.26      508.18     13.74 o
  -6  14   6      433.37      474.93     10.25 o
  -5  14   6       60.16       75.47      5.35 o
  -4  14   6      287.22      300.73      8.46 o
  -3  14   6     4196.21     4233.46     46.96 o
  -2  14   6      149.49      158.88      6.59 o
  -1  14   6      239.65      262.57      9.26 o
   0  14   6     1310.80     1313.00     19.39 o
   1  14   6      839.80      897.87     15.10 o
   2  14   6      412.20      410.92     10.61 o
   3  14   6     1341.76     1335.10     19.50 o
   4  14   6     1450.31     1516.07     21.51 o
   5  14   6     6724.10     6559.29     96.89 o
   6  14   6      352.60      332.66     16.84 o
  -7  15   6      141.90      126.66     16.08 o
  -6  15   6      537.53      562.10     12.60 o
  -5  15   6     5721.42     5823.98     63.02 o
  -4  15   6     1354.31     1320.90     18.75 o
  -3  15   6     9006.04     9090.01     97.02 o
  -2  15   6     1521.01     1628.81     24.62 o
  -1  15   6      570.88      600.65     12.92 o
   0  15   6      258.35      286.52      9.17 o
   1  15   6    12907.52    12727.51    145.27 o
   2  15   6      795.97      791.75     14.37 o
   3  15   6      968.42     1002.89     16.76 o
   4  15   6     1090.04     1021.77     17.82 o
   5  15   6      122.43      122.46     10.47 o
  -6  16   6     5496.87     5362.83    100.02 o
  -5  16   6     1111.78     1155.87     21.97 o
  -4  16   6     4158.24     4117.81     48.74 o
  -3  16   6      215.37      208.92      8.01 o
  -2  16   6       71.26       87.40      6.39 o
  -1  16   6      623.78      640.07     13.79 o
   0  16   6      836.27      894.97     16.77 o
   1  16   6      627.42      649.99     14.69 o
   2  16   6     3684.19     3510.91     43.09 o
   3  16   6     2499.22     2379.38     34.80 o
   4  16   6     2028.76     2041.85     37.34 o
  -5  17   6     3695.53     3620.86     59.30 o
  -4  17   6      793.76      778.72     17.00 o
  -3  17   6       28.97       45.07      5.33 o
  -2  17   6    11442.92    11450.54    135.07 o
  -1  17   6      237.14      217.76     12.54 o
   0  17   6     1334.93     1368.79     21.68 o
   1  17   6      290.55      264.13      9.52 o
   2  17   6      301.19      332.18     10.05 o
   3  17   6     1890.63     1854.16     30.81 o
  -4  18   6      880.95      898.18     19.89 o
  -3  18   6     5194.31     5065.16     92.03 o
  -2  18   6      259.49      193.15     19.71 o
  -1  18   6     7820.93     7756.13    134.43 o
   0  18   6     1637.97     1672.14     30.01 o
   1  18   6      970.71     1038.08     20.12 o
   2  18   6        0.22        9.40      4.35 o
   3  18   6      122.30      115.28     19.21 o
  -3  19   6     1893.41     1771.35     52.12 o
  -2  19   6      856.84      827.14     19.20 o
  -1  19   6      116.42      135.74     10.13 o
   0  19   6      288.58      292.17     10.95 o
   1  19   6     4355.97     4181.10     80.42 o
  -9   0   7       59.68       59.85      9.75 o
  -7   0   7     9502.92     9648.55    155.90 o
  -5   0   7     9807.49     9620.01    139.29 o
  -3   0   7       25.11       37.46      5.37 o
  -1   0   7    52199.19    50034.45    988.93 o
   1   0   7    21140.64    20429.71    425.39 o
   3   0   7     6085.94     5795.50    144.77 o
   5   0   7     8782.87     9034.54    205.77 o
   7   0   7       45.10       55.56      6.33 o
 -10   1   7     1178.79     1102.90     39.58 o
  -9   1   7     4857.49     4635.34     86.04 o
  -8   1   7     6280.00     6407.07     85.98 o
  -7   1   7     2680.26     2698.55     32.56 o
  -6   1   7     3519.45     3616.98     38.53 o
  -5   1   7     9923.16     9663.40     96.39 o
  -4   1   7     1999.92     2081.77     29.83 o
  -3   1   7     1097.49     1010.76     14.88 o
  -2   1   7      922.70      807.83     15.15 o
  -1   1   7      524.06      527.64     10.78 o
   0   1   7    14918.88    15623.83    253.89 o
   1   1   7      151.08      173.71      6.10 o
   2   1   7     8992.17     8919.76    151.25 o
   3   1   7    11377.11    11122.99    139.30 o
   4   1   7      114.58      135.02      7.70 o
   5   1   7    10540.03    10811.67    173.53 o
   6   1   7     3900.28     4031.55     68.50 o
   7   1   7      147.23      160.36      9.84 o
   8   1   7     2050.41     2201.29     46.61 o
 -10   2   7      693.03      677.12     38.41 o
  -9   2   7      588.20      639.67     14.49 o
  -8   2   7     2933.14     2941.76     43.11 o
  -7   2   7      220.14      223.22      8.33 o
  -6   2   7       18.11       31.51      3.74 o
  -5   2   7     2198.25     2246.03     24.53 o
  -4   2   7    27566.94    26865.50    362.65 o
  -3   2   7     2640.83     2769.55     33.73 o
  -2   2   7    12961.27    12096.00    158.18 o
  -1   2   7       71.43       76.68      4.66 o
   0   2   7     1008.56      919.10     18.85 o
   1   2   7      912.90      928.63     16.13 o
   2   2   7    36346.43    36202.55    569.23 o
   3   2   7     2304.42     2197.52     34.14 o
   4   2   7     1975.70     2019.08     30.21 o
   5   2   7      144.63      159.72      9.85 o
   6   2   7       26.86       34.41      5.51 o
   7   2   7      410.94      419.68     11.63 o
   8   2   7       18.50       21.96      3.63 o
 -10   3   7       57.57       78.60     13.72 o
  -9   3   7     1243.84     1240.05     23.16 o
  -8   3   7    10083.96     9825.55    128.40 o
  -7   3   7       13.29       33.08      3.38 o
  -6   3   7     1532.81     1641.52     20.50 o
  -5   3   7    10377.25    10245.41     92.25 o
  -4   3   7      778.16      738.23     13.85 o
  -3   3   7     8469.69     8182.00     90.88 o
  -2   3   7      544.13      552.87     11.19 o
  -1   3   7       60.67       77.19      4.24 o
   0   3   7      820.39      745.39     16.17 o
   1   3   7     1716.21     1691.02     27.35 o
   2   3   7     3853.53     3846.16     61.88 o
   3   3   7     5406.53     5202.74     56.80 o
   4   3   7       45.01       60.92      4.03 o
   5   3   7     3345.31     3349.76    118.95 o
   6   3   7     7742.96     8072.50    137.97 o
   7   3   7       99.55      121.93      6.32 o
   8   3   7     2847.24     3004.52     66.59 o
 -10   4   7      540.12      521.42     25.24 o
  -9   4   7      273.27      289.76      9.58 o
  -8   4   7      993.48     1021.36     17.67 o
  -7   4   7     9392.65     9295.15     94.94 o
  -6   4   7     9183.10     9133.74     94.66 o
  -5   4   7     8790.59     8684.37     78.80 o
  -4   4   7       44.91       56.70      3.97 o
  -3   4   7     2795.52     2696.71     31.26 o
  -2   4   7     9925.66    10615.13    133.61 o
  -1   4   7    32814.82    31054.80    408.97 o
   0   4   7     9466.56     9843.04    133.44 o
   1   4   7    20119.76    19914.73    276.10 o
   2   4   7     1889.68     1911.26     31.39 o
   3   4   7      561.19      551.44      8.18 o
   4   4   7     5006.90     4903.74     62.34 o
   5   4   7     2540.97     2408.82     60.18 o
   6   4   7     1953.63     2089.39     40.40 o
   7   4   7     1844.24     2001.64     39.81 o
   8   4   7       62.42       66.39      7.60 o
 -10   5   7      175.50      206.31     12.79 o
  -9   5   7     3621.98     3427.34     53.22 o
  -8   5   7      278.40      268.61      9.95 o
  -7   5   7       48.49       78.14      5.37 o
  -6   5   7     1332.48     1306.34     17.15 o
  -5   5   7     1565.87     1499.42     16.86 o
  -4   5   7      850.59      876.12     13.05 o
  -3   5   7     1863.79     1970.79     25.09 o
  -2   5   7    10168.46     9902.38    121.01 o
  -1   5   7      409.73      415.73      9.48 o
   0   5   7    10512.83    10188.27    137.86 o
   1   5   7      136.21      135.72      6.00 o
   2   5   7     1837.05     1813.38     24.73 o
   3   5   7     2808.65     2741.81     28.79 o
   4   5   7     3011.39     2964.34     40.08 o
   5   5   7      712.77      758.61     16.39 o
   6   5   7      450.09      499.25     14.78 o
   7   5   7      881.90      886.65     21.19 o
   8   5   7      459.64      509.18     17.27 o
  -9   6   7     4399.05     4109.58     63.52 o
  -8   6   7      498.13      504.48     11.97 o
  -7   6   7        2.20       20.50      4.13 o
  -6   6   7      186.58      226.89      7.63 o
  -5   6   7     5563.16     5537.96     51.86 o
  -4   6   7    13828.11    14084.98    121.69 o
  -3   6   7      250.57      241.85      6.08 o
  -2   6   7     8677.83     8814.88    102.48 o
  -1   6   7     2748.73     2886.46     36.55 o
   0   6   7     1702.09     1709.98     25.58 o
   1   6   7       21.33       36.73      4.50 o
   2   6   7     5979.37     5930.03     56.74 o
   3   6   7     7467.28     7359.63     71.83 o
   4   6   7     3803.17     3842.26     48.71 o
   5   6   7        5.49       12.48      5.32 o
   6   6   7      113.00      125.10      7.36 o
   7   6   7     3466.07     3399.79     67.34 o
   8   6   7     3173.66     3075.48    148.71 o
  -9   7   7       21.87       36.49      4.84 o
  -8   7   7     1518.19     1570.53     29.27 o
  -7   7   7     1320.87     1344.99     20.37 o
  -6   7   7     4162.68     4197.70     43.76 o
  -5   7   7      294.84      323.78      7.62 o
  -4   7   7       60.84       72.96      3.88 o
  -3   7   7    18833.54    18143.59    166.87 o
  -2   7   7      423.07      509.94      9.42 o
  -1   7   7     1054.60     1081.16     15.19 o
   0   7   7     1479.98     1440.16     18.77 o
   1   7   7     7443.78     7061.74    106.42 o
   2   7   7      732.45      768.74     10.43 o
   3   7   7     3759.26     3772.06     38.14 o
   4   7   7      476.39      487.14     13.13 o
   5   7   7       35.09       39.71      4.53 o
   6   7   7     5858.68     6285.32    110.12 o
   7   7   7       72.12       72.01      5.29 o
  -9   8   7      476.94      449.89     14.03 o
  -8   8   7     2845.52     2680.14     42.15 o
  -7   8   7     4519.61     4380.01     66.06 o
  -6   8   7      634.97      658.13     12.45 o
  -5   8   7      122.31      139.13      5.42 o
  -4   8   7       60.15       83.56      4.23 o
  -3   8   7      358.81      399.77      7.23 o
  -2   8   7      822.52      777.19     10.54 o
  -1   8   7      131.32      158.09      5.92 o
   0   8   7      498.31      470.74      8.03 o
   1   8   7      543.38      508.22      8.42 o
   2   8   7     2288.96     2294.23     25.21 o
   3   8   7     3056.39     3048.04     31.76 o
   4   8   7     1019.34     1048.34     17.98 o
   5   8   7     5890.28     6033.34     99.36 o
   6   8   7     2482.47     2497.68     59.15 o
   7   8   7     3277.01     3356.27     80.20 o
  -9   9   7     4691.52     4213.05    158.07 o
  -8   9   7       10.82       30.90      4.95 o
  -7   9   7        7.30       25.46      4.14 o
  -6   9   7     6169.86     6169.65     81.37 o
  -5   9   7     1022.71      976.93     14.00 o
  -4   9   7     6848.68     7103.66     68.24 o
  -3   9   7      817.19      882.18     11.83 o
  -2   9   7     7351.88     7167.27     70.85 o
  -1   9   7      458.84      481.58      8.18 o
   0   9   7     8763.38     8430.92     81.76 o
   1   9   7      179.75      194.35      5.60 o
   2   9   7     1124.58     1178.30     16.14 o
   3   9   7    10838.18    10790.38    110.85 o
   4   9   7     2428.09     2508.47     31.51 o
   5   9   7       34.08       39.51      5.06 o
   6   9   7     1017.41     1021.52     22.35 o
   7   9   7     1274.01     1295.83     38.57 o
  -8  10   7     1601.75     1617.05     24.44 o
  -7  10   7      106.70      123.66      5.92 o
  -6  10   7     3972.46     3918.86     45.73 o
  -5  10   7      129.30      156.36      6.94 o
  -4  10   7       95.78      119.08      5.23 o
  -3  10   7       47.25       62.12      4.13 o
  -2  10   7       35.05       48.99      3.47 o
  -1  10   7      760.45      826.85     12.62 o
   0  10   7      159.93      169.18      5.70 o
   1  10   7     1278.76     1314.40     17.65 o
   2  10   7       60.07       90.00      5.16 o
   3  10   7        2.87       14.09      2.93 o
   4  10   7     9253.72     9428.80    115.93 o
   5  10   7      292.85      298.84      9.56 o
   6  10   7       31.87       30.01      4.68 o
   7  10   7     1560.86     1502.42     43.71 o
  -8  11   7      311.66      310.67     11.31 o
  -7  11   7     1352.63     1359.42     19.98 o
  -6  11   7     2081.52     2090.15     26.57 o
  -5  11   7      171.24      176.84      8.56 o
  -4  11   7     2496.88     2511.90     27.59 o
  -3  11   7     3929.94     3979.29     41.30 o
  -2  11   7     2301.65     2348.34     27.31 o
  -1  11   7     1234.22     1209.07     17.44 o
   0  11   7     5844.08     5956.40     61.92 o
   1  11   7     4010.25     4114.95     44.88 o
   2  11   7      322.05      280.73      7.25 o
   3  11   7     2006.83     2109.35     27.80 o
   4  11   7     1966.55     2124.88     32.24 o
   5  11   7     2407.50     2411.27     37.90 o
   6  11   7      557.30      588.66     15.58 o
  -8  12   7      176.66      171.15     13.34 o
  -7  12   7     9716.04     9729.83    113.24 o
  -6  12   7       93.04      112.45      5.71 o
  -5  12   7       24.44       33.25      4.40 o
  -4  12   7      747.74      773.70     12.29 o
  -3  12   7      156.36      181.46      7.40 o
  -2  12   7      392.86      414.46      9.09 o
  -1  12   7       50.51       65.43      4.73 o
   0  12   7       98.04      131.68      5.62 o
   1  12   7     3309.94     3335.64     38.20 o
   2  12   7       39.70       54.29      4.37 o
   3  12   7     1177.02     1177.39     18.04 o
   4  12   7      392.29      387.42     10.36 o
   5  12   7     5072.64     5078.04     72.36 o
   6  12   7      527.17      506.48     15.65 o
  -7  13   7     1473.80     1481.12     23.36 o
  -6  13   7     2166.65     2247.72     28.12 o
  -5  13   7      881.93      871.86     15.47 o
  -4  13   7     1197.20     1228.80     18.14 o
  -3  13   7    12025.72    12265.96    128.54 o
  -2  13   7      368.98      398.45      9.10 o
  -1  13   7       68.83       88.03      7.30 o
   0  13   7     2417.37     2475.86     34.00 o
   1  13   7     7291.76     7520.11     87.87 o
   2  13   7     1493.98     1564.01     22.80 o
   3  13   7     2570.38     2617.10     35.24 o
   4  13   7     2583.85     2573.30     38.81 o
   5  13   7       37.17       44.94      5.03 o
   6  13   7      326.29      325.94     20.85 o
  -7  14   7      421.79      411.22     11.96 o
  -6  14   7     3263.70     3280.10     40.76 o
  -5  14   7       94.97      108.51      5.94 o
  -4  14   7     3941.56     3914.62     59.26 o
  -3  14   7      767.33      749.96     13.32 o
  -2  14   7      725.26      725.87     13.41 o
  -1  14   7        6.00        9.68      4.35 o
   0  14   7      549.38      557.35     12.31 o
   1  14   7       66.39       81.26      6.77 o
   2  14   7     2063.38     2146.10     28.21 o
   3  14   7     2373.24     2341.09     31.30 o
   4  14   7     4466.83     4534.36     62.94 o
   5  14   7       10.02       11.43      4.26 o
  -6  15   7     3576.25     3462.53     51.07 o
  -5  15   7     1074.44     1077.82     16.67 o
  -4  15   7     2065.49     2061.91     27.46 o
  -3  15   7     3023.24     3040.58     40.99 o
  -2  15   7     4246.31     4280.09     66.34 o
  -1  15   7      127.05      136.20      7.78 o
   0  15   7    11159.31    11331.90    131.18 o
   1  15   7     1518.32     1478.81     22.29 o
   2  15   7       81.31       74.69      5.04 o
   3  15   7      557.34      592.41     13.03 o
   4  15   7      638.59      612.10     12.99 o
  -6  16   7     1182.44     1195.20     39.44 o
  -5  16   7      548.43      590.26     15.37 o
  -4  16   7       24.35       31.90      4.75 o
  -3  16   7      917.55      899.15     17.11 o
  -2  16   7      692.96      666.02     13.68 o
  -1  16   7     4520.82     4440.64     87.51 o
   0  16   7      754.08      690.71     14.02 o
   1  16   7     3061.75     3183.99     44.76 o
   2  16   7       41.33       38.72      4.39 o
   3  16   7      272.87      292.60      8.50 o
   4  16   7     1926.41     2071.36     67.94 o
  -5  17   7     2389.01     2323.23     86.15 o
  -4  17   7      117.91      138.07      8.67 o
  -3  17   7     9243.04     9340.93    147.85 o
  -2  17   7     1662.40     1587.52     27.31 o
  -1  17   7     1220.85     1152.84     22.58 o
   0  17   7     1443.12     1416.62     24.35 o
   1  17   7     3645.91     3800.39     55.53 o
   2  17   7      391.29      391.23     12.39 o
   3  17   7     4583.57     4415.96     98.90 o
  -4  18   7     5413.49     5170.01    153.97 o
  -3  18   7       24.84       25.78      6.02 o
  -2  18   7     3893.56     3927.93     71.50 o
  -1  18   7     1463.02     1442.83     30.62 o
   0  18   7      203.04      240.73     11.52 o
   1  18   7      327.66      341.32     10.51 o
   2  18   7     5302.86     5450.13    181.77 o
  -2  19   7     2931.29     2947.77    141.57 o
  -1  19   7        2.81       12.06      6.49 o
   0  19   7     7152.05     6693.99    177.13 o
 -10   0   8      229.82      218.39     18.66 o
  -8   0   8     2765.80     2821.43     62.53 o
  -6   0   8     4124.80     4340.40     64.99 o
  -4   0   8    14469.96    14715.43    206.02 o
  -2   0   8    45039.56    44262.92    979.56 o
   0   0   8      565.40      507.32     18.76 o
   2   0   8    22260.92    21307.45    298.82 o
   4   0   8    22245.50    22019.13    400.84 o
   6   0   8      792.58      867.16     28.76 o
 -10   1   8     1260.52     1264.29     43.46 o
  -9   1   8     3815.41     3756.13     61.56 o
  -8   1   8     2421.05     2499.85     39.84 o
  -7   1   8       72.15       83.38      4.87 o
  -6   1   8     5751.76     5758.40     59.49 o
  -5   1   8     7490.51     7239.63     70.27 o
  -4   1   8      131.53      200.35      6.39 o
  -3   1   8     1705.82     1590.62     21.49 o
  -2   1   8      359.12      348.18      9.04 o
  -1   1   8     3264.10     3363.02     41.73 o
   0   1   8       84.17      131.48      8.36 o
   1   1   8      169.36      248.86      8.03 o
   2   1   8    12141.35    11924.03    120.35 o
   3   1   8     4071.22     3828.29     41.10 o
   4   1   8     2375.58     2414.57     35.76 o
   5   1   8    13846.42    14116.34    236.75 o
   6   1   8     1780.35     1913.40     38.55 o
   7   1   8      357.69      406.35     11.32 o
 -10   2   8       85.17       75.36      8.90 o
  -9   2   8      498.29      471.86     11.93 o
  -8   2   8      192.71      223.85     10.32 o
  -7   2   8     1528.74     1473.31     20.52 o
  -6   2   8     1995.19     1956.44     24.30 o
  -5   2   8    20775.23    20441.23    186.37 o
  -4   2   8      280.43      307.92      7.81 o
  -3   2   8     5400.65     5589.45     64.00 o
  -2   2   8     1769.22     1869.11     27.03 o
  -1   2   8    24471.80    23952.33    264.14 o
   0   2   8      187.80      232.10      7.52 o
   1   2   8    36467.54    35514.30    506.22 o
   2   2   8     5902.85     5996.27     59.02 o
   3   2   8      683.06      689.77     10.59 o
   4   2   8      419.46      396.71     15.11 o
   5   2   8     3202.18     3324.89     58.65 o
   6   2   8     1545.24     1644.25     34.20 o
   7   2   8     2532.41     2570.79     48.81 o
 -10   3   8        8.55       22.50      6.21 o
  -9   3   8     7676.07     7344.02    143.21 o
  -8   3   8     1109.35     1169.14     21.02 o
  -7   3   8      139.03      134.98      7.23 o
  -6   3   8     3051.97     3072.28     34.68 o
  -5   3   8      956.33      795.42     12.27 o
  -4   3   8     1948.35     1949.84     22.33 o
  -3   3   8     1961.95     2138.57     27.52 o
  -2   3   8     2305.20     2396.07     31.02 o
  -1   3   8      983.96     1061.34     15.34 o
   0   3   8     6405.98     6081.50     84.46 o
   1   3   8     2464.96     2345.78     33.68 o
   2   3   8     8935.55     8902.30     87.27 o
   3   3   8     1639.74     1600.85     19.30 o
   4   3   8       22.46       39.54      4.46 o
   5   3   8     9809.86    10291.32    163.25 o
   6   3   8     1657.64     1665.42     34.31 o
   7   3   8     1235.87     1324.16     27.17 o
 -10   4   8      631.96      659.57     36.22 o
  -9   4   8      994.72      965.47     19.38 o
  -8   4   8     3091.76     3045.10     41.05 o
  -7   4   8     2993.76     2986.56     36.76 o
  -6   4   8     2354.02     2414.34     28.57 o
  -5   4   8     2935.23     2915.76     30.42 o
  -4   4   8     3152.62     3060.39     31.62 o
  -3   4   8     6015.92     6353.66     67.66 o
  -2   4   8    21426.92    21356.80    246.48 o
  -1   4   8       94.00      121.26      5.18 o
   0   4   8     1494.48     1474.92     24.58 o
   1   4   8     2375.81     2356.88     34.28 o
   2   4   8     6964.32     6940.26     69.05 o
   3   4   8     3490.26     3491.27     37.62 o
   4   4   8     7884.35     7898.18    100.48 o
   5   4   8      155.52      167.21      8.25 o
   6   4   8      562.15      640.92     17.31 o
   7   4   8     2447.24     2426.23     54.67 o
  -9   5   8      553.13      529.78     15.30 o
  -8   5   8     3547.45     3446.02     45.51 o
  -7   5   8       27.54       59.94      4.56 o
  -6   5   8    11287.94    11058.67    107.70 o
  -5   5   8       14.16       53.05      3.96 o
  -4   5   8       82.35      121.34      5.11 o
  -3   5   8    17816.77    17968.78    171.14 o
  -2   5   8        9.69       24.66      3.41 o
  -1   5   8     8364.65     7957.28     89.02 o
   0   5   8       36.25       66.30      4.35 o
   1   5   8     1473.66     1339.47     17.00 o
   2   5   8     3950.75     3805.95     38.58 o
   3   5   8     9126.11     9212.15     92.83 o
   4   5   8     5846.65     5848.23     71.17 o
   5   5   8     1450.25     1522.11     27.28 o
   6   5   8     5957.84     6135.80    118.33 o
   7   5   8      197.15      215.40      8.09 o
  -9   6   8        0.99       12.36      4.19 o
  -8   6   8     3042.62     2907.46     36.93 o
  -7   6   8     2225.99     2235.53     29.18 o
  -6   6   8     3409.62     3405.65     38.80 o
  -5   6   8    12703.76    12726.14    125.66 o
  -4   6   8     1186.30     1114.91     14.56 o
  -3   6   8     2170.25     2232.74     23.10 o
  -2   6   8     5460.61     5417.89     57.19 o
  -1   6   8      792.57      784.31     12.37 o
   0   6   8        8.44       26.34      3.16 o
   1   6   8     4601.22     4335.88     44.25 o
   2   6   8      394.87      428.31      7.54 o
   3   6   8     1700.52     1707.09     21.25 o
   4   6   8      126.31      127.21      6.23 o
   5   6   8      383.27      379.29     11.47 o
   6   6   8     2163.96     2174.87     55.78 o
   7   6   8     2827.06     2852.28     56.66 o
  -9   7   8     2280.51     2084.34     56.28 o
  -8   7   8      388.43      438.80     10.75 o
  -7   7   8     3761.00     3734.29     50.72 o
  -6   7   8     2703.06     2692.92     41.90 o
  -5   7   8      216.95      226.44      9.31 o
  -4   7   8    13409.22    13395.96    125.63 o
  -3   7   8     1919.71     1929.34     21.11 o
  -2   7   8     1484.47     1423.86     16.51 o
  -1   7   8     1097.16     1121.04     15.27 o
   0   7   8     8608.87     8041.90    104.06 o
   1   7   8      598.82      540.09      8.87 o
   2   7   8     1719.24     1810.82     19.97 o
   3   7   8       72.34       91.65      4.79 o
   4   7   8     1581.88     1632.78     25.78 o
   5   7   8     5061.21     5193.59     81.73 o
   6   7   8      359.93      377.00     14.07 o
   7   7   8        4.22       16.61      3.63 o
  -9   8   8      285.18      249.96     11.52 o
  -8   8   8    11147.40    10843.08    124.94 o
  -7   8   8     1319.16     1410.67     21.80 o
  -6   8   8      146.32      154.22      7.13 o
  -5   8   8     3546.93     3567.10     39.76 o
  -4   8   8     5794.61     5841.29     57.66 o
  -3   8   8     5789.30     6024.95     59.49 o
  -2   8   8     5733.07     5667.87     53.82 o
  -1   8   8     1082.20     1195.75     14.82 o
   0   8   8      997.56      987.49     13.39 o
   1   8   8     1770.44     1803.15     20.53 o
   2   8   8      150.46      177.92      5.20 o
   3   8   8     3505.48     3592.51     42.49 o
   4   8   8     7025.30     7088.98     84.93 o
   5   8   8      311.35      328.46     10.89 o
   6   8   8     2695.71     2923.11     54.55 o
   7   8   8      529.76      561.45     25.97 o
  -8   9   8       24.84       42.11      4.85 o
  -7   9   8     6609.83     6678.33     81.67 o
  -6   9   8     4523.92     4503.54     62.30 o
  -5   9   8     1965.73     1988.30     25.55 o
  -4   9   8     4959.62     5114.04     53.44 o
  -3   9   8     7125.93     7096.90     69.57 o
  -2   9   8     1209.83     1204.49     15.31 o
  -1   9   8     4643.98     4414.62     45.13 o
   0   9   8     1348.40     1359.49     18.15 o
   1   9   8     1176.91     1166.30     15.58 o
   2   9   8     1680.78     1741.87     21.87 o
   3   9   8     1620.25     1632.23     23.08 o
   4   9   8       60.52       79.35      5.08 o
   5   9   8      327.36      328.85     10.87 o
   6   9   8     1115.54     1112.53     24.44 o
  -8  10   8      109.93      106.65      5.85 o
  -7  10   8     4512.66     4458.31     56.18 o
  -6  10   8     1433.42     1499.66     24.48 o
  -5  10   8     4991.09     5173.33     61.34 o
  -4  10   8      594.45      678.35     11.35 o
  -3  10   8       15.11       23.01      3.64 o
  -2  10   8      789.49      785.29     13.00 o
  -1  10   8       77.69       87.34      5.03 o
   0  10   8       49.40       47.94      4.05 o
   1  10   8     4228.81     4258.49     45.97 o
   2  10   8      836.11      865.77     15.09 o
   3  10   8     2529.10     2478.61     32.42 o
   4  10   8      224.18      224.80      8.01 o
   5  10   8      148.12      169.57     11.87 o
   6  10   8      190.94      202.97     10.06 o
  -8  11   8      253.11      289.16     10.94 o
  -7  11   8     1883.84     1880.90     26.11 o
  -6  11   8     1799.45     1822.25     26.14 o
  -5  11   8      313.99      321.62      8.85 o
  -4  11   8     4231.51     4377.55     45.23 o
  -3  11   8     6645.10     6664.60     70.52 o
  -2  11   8      630.26      628.85     12.08 o
  -1  11   8     4128.72     4054.15     55.00 o
   0  11   8     9863.35     9593.00     99.32 o
   1  11   8      259.32      289.79      8.29 o
   2  11   8      327.45      306.05      8.70 o
   3  11   8     3977.25     4000.00     50.77 o
   4  11   8      793.64      844.69     15.86 o
   5  11   8      286.07      270.97      9.46 o
   6  11   8      331.80      327.72     20.63 o
  -8  12   8     8217.44     8102.53    365.45 o
  -7  12   8       63.59       87.43      5.62 o
  -6  12   8      580.54      586.24     12.22 o
  -5  12   8      849.35      849.01     14.99 o
  -4  12   8     1755.91     1793.79     23.69 o
  -3  12   8     1228.63     1240.20     17.28 o
  -2  12   8       88.07      110.32      6.59 o
  -1  12   8     1012.07     1096.80     17.57 o
   0  12   8     2020.32     1914.45     23.94 o
   1  12   8        1.95        5.85      3.91 o
   2  12   8     2517.89     2411.12     31.71 o
   3  12   8      479.02      499.05     10.63 o
   4  12   8     4120.19     3980.21     56.37 o
   5  12   8       21.74       20.48      4.16 o
  -7  13   8     2749.92     2851.61     45.26 o
  -6  13   8     3260.08     3159.00     40.14 o
  -5  13   8        0.07        3.02      4.10 o
  -4  13   8     4246.25     4366.34     50.98 o
  -3  13   8     2540.18     2546.94     33.11 o
  -2  13   8     1354.05     1395.40     21.93 o
  -1  13   8     5148.92     5129.82     63.78 o
   0  13   8     7983.52     8285.99     88.79 o
   1  13   8       58.63       66.11      5.27 o
   2  13   8     5082.85     4979.90     61.11 o
   3  13   8     1000.53     1086.97     17.92 o
   4  13   8      422.86      430.46     10.97 o
   5  13   8       15.59       15.55      4.25 o
  -6  14   8      686.49      723.63     14.71 o
  -5  14   8     1750.88     1780.33     24.79 o
  -4  14   8      454.48      449.06     10.65 o
  -3  14   8       43.52       58.20      5.94 o
  -2  14   8      158.87      167.45      9.65 o
  -1  14   8      385.07      362.52     10.08 o
   0  14   8      448.41      484.86     12.46 o
   1  14   8     2379.57     2438.19     33.04 o
   2  14   8      245.31      254.36      7.74 o
   3  14   8     4080.48     4041.08     55.23 o
   4  14   8     1704.75     1633.77     27.81 o
  -6  15   8     1859.37     1875.80     31.79 o
  -5  15   8        2.66        7.76      4.35 o
  -4  15   8      918.89      959.80     15.58 o
  -3  15   8     8524.11     8489.10    127.09 o
  -2  15   8      175.73      190.07     12.12 o
  -1  15   8     6500.00     6346.17     84.70 o
   0  15   8     1799.16     1875.75     27.58 o
   1  15   8     3270.26     3273.75     43.76 o
   2  15   8     1110.25     1085.56     17.41 o
   3  15   8     6421.11     6363.76     82.51 o
   4  15   8       10.43        7.37      7.90 o
  -5  16   8      535.09      550.90     15.69 o
  -4  16   8     2885.41     2868.38     50.51 o
  -3  16   8     1870.53     1934.17     32.47 o
  -2  16   8     5332.66     5099.26     66.59 o
  -1  16   8      181.49      173.95      8.83 o
   0  16   8     1113.10     1063.19     18.60 o
   1  16   8       11.89       21.89      4.50 o
   2  16   8      369.63      393.32      9.92 o
   3  16   8     1986.80     1842.31     34.94 o
  -4  17   8     3068.36     3085.18     59.96 o
  -3  17   8      810.83      851.29     20.65 o
  -2  17   8     1655.33     1656.94     35.04 o
  -1  17   8     1003.69     1026.64     22.80 o
   0  17   8     8039.83     8147.15    130.19 o
   1  17   8      216.28      216.50      8.97 o
   2  17   8     2707.24     2686.50     77.27 o
  -3  18   8       27.13       20.30      9.31 o
  -2  18   8      530.47      540.11     15.25 o
  -1  18   8     3332.10     3304.46    102.83 o
   0  18   8       28.31       43.91      6.54 o
   1  18   8     8543.40     7935.71    380.82 o
  -9   0   9     2581.36     2533.68     54.96 o
  -7   0   9      788.30      835.01     22.62 o
  -5   0   9     5037.35     4864.91     74.31 o
  -3   0   9    22425.16    22213.61    444.17 o
  -1   0   9     2599.75     2657.80     45.67 o
   1   0   9    23791.87    22802.73    289.69 o
   3   0   9     5369.69     5164.58     82.99 o
   5   0   9     1808.78     1644.24     45.73 o
   7   0   9     1023.35     1111.61     32.35 o
  -9   1   9     3748.81     3912.43     60.40 o
  -8   1   9        3.46        8.64      3.95 o
  -7   1   9     2817.97     2768.41     38.19 o
  -6   1   9     3019.39     2925.40     35.47 o
  -5   1   9     2379.54     2270.27     27.47 o
  -4   1   9     1210.35     1293.62     16.59 o
  -3   1   9     1666.39     1720.74     22.57 o
  -2   1   9     1161.12     1194.80     16.88 o
  -1   1   9       32.14       64.20      4.51 o
   0   1   9       87.12      101.88      4.95 o
   1   1   9      477.97      434.51      7.61 o
   2   1   9     6798.91     6809.89     68.76 o
   3   1   9      165.99      178.24      5.57 o
   4   1   9     5752.42     5663.17     78.78 o
   5   1   9    13043.44    12958.96    207.65 o
   6   1   9      868.17      855.05     19.98 o
   7   1   9     4739.06     4855.88     87.42 o
  -9   2   9      108.34      123.02      6.56 o
  -8   2   9      440.00      440.54     11.14 o
  -7   2   9     1897.92     1912.63     27.47 o
  -6   2   9     8665.73     8766.23     92.42 o
  -5   2   9      517.54      513.61      9.76 o
  -4   2   9      124.65      129.35      5.07 o
  -3   2   9     3328.37     3337.38     34.69 o
  -2   2   9    19397.89    18799.26    199.82 o
  -1   2   9      101.14       96.65      4.07 o
   0   2   9    10233.82    10266.24    156.33 o
   1   2   9        6.92       37.61      3.01 o
   2   2   9     2669.94     2714.08     29.86 o
   3   2   9       33.83       42.97      3.59 o
   4   2   9    10402.26    10465.90    132.95 o
   5   2   9      249.99      230.85     10.07 o
   6   2   9     3519.41     3665.54     72.24 o
   7   2   9      124.51      137.26     12.51 o
  -9   3   9      195.46      196.17      8.05 o
  -8   3   9     1729.00     1664.75     26.41 o
  -7   3   9     2083.12     2129.55     30.18 o
  -6   3   9     1875.72     1824.12     23.20 o
  -5   3   9      546.18      548.42     10.26 o
  -4   3   9     1752.49     1749.08     20.74 o
  -3   3   9     2936.18     2980.68     34.15 o
  -2   3   9      861.05      950.60     13.68 o
  -1   3   9     6403.41     6283.10     67.55 o
   0   3   9        0.76       16.33      2.96 o
   1   3   9     1392.15     1412.65     16.08 o
   2   3   9      344.21      352.80      6.93 o
   3   3   9     1471.87     1502.30     18.05 o
   4   3   9     9045.33     8914.69    109.77 o
   5   3   9     5690.25     5854.66    103.96 o
   6   3   9       16.44       36.71      4.79 o
   7   3   9      467.35      536.25     13.67 o
  -9   4   9      399.61      429.63     10.59 o
  -8   4   9      454.38      419.77     10.71 o
  -7   4   9        3.12       14.23      4.18 o
  -6   4   9     5081.05     5032.11     56.98 o
  -5   4   9     6020.56     6024.59     61.90 o
  -4   4   9     6790.30     6813.96     66.90 o
  -3   4   9    20863.98    21257.86    178.07 o
  -2   4   9     6024.40     6103.83     68.26 o
  -1   4   9     3738.71     3887.80     41.90 o
   0   4   9     1621.70     1569.19     18.78 o
   1   4   9    13895.62    13232.52    123.85 o
   2   4   9     2622.47     2683.42     30.38 o
   3   4   9     4904.09     4908.69     51.87 o
   4   4   9       10.32       16.78      3.64 o
   5   4   9      275.49      253.99     10.32 o
   6   4   9     1678.72     1699.52     46.93 o
   7   4   9     1734.11     1616.87     33.50 o
  -9   5   9     5172.20     5225.05    101.96 o
  -8   5   9      119.96      139.43      9.70 o
  -7   5   9     1596.44     1557.63     24.41 o
  -6   5   9       15.45       55.23      4.79 o
  -5   5   9     1203.47     1301.94     16.91 o
  -4   5   9     7421.35     7809.84     81.70 o
  -3   5   9     1103.17     1054.48     13.16 o
  -2   5   9     1919.46     2110.06     22.98 o
  -1   5   9     2344.86     2527.43     32.43 o
   0   5   9     7229.78     7051.28     84.75 o
   1   5   9     5675.57     5605.13     54.53 o
   2   5   9     4418.60     4421.34     46.54 o
   3   5   9     2376.50     2436.13     27.28 o
   4   5   9      200.29      203.76      8.13 o
   5   5   9     2113.40     2189.48     40.22 o
   6   5   9      207.95      224.20      9.36 o
   7   5   9     3768.83     3921.15     86.18 o
  -9   6   9      241.35      218.90     10.39 o
  -8   6   9     3713.69     3757.59     53.23 o
  -7   6   9     3099.42     3244.53     45.42 o
  -6   6   9     2376.43     2390.97     30.65 o
  -5   6   9     1122.87     1147.09     15.84 o
  -4   6   9      326.64      299.36      7.97 o
  -3   6   9     6423.11     6202.24     60.58 o
  -2   6   9    18372.74    18630.43    183.86 o
  -1   6   9      244.34      287.05      6.64 o
   0   6   9    11944.51    11680.31    117.04 o
   1   6   9      172.45      199.48      5.95 o
   2   6   9      187.16      201.52      6.90 o
   3   6   9       33.16       37.66      3.36 o
   4   6   9     1235.92     1258.00     20.53 o
   5   6   9     2368.31     2477.34     41.92 o
   6   6   9     1825.80     1825.64     39.03 o
   7   6   9      152.62      159.91     14.15 o
  -9   7   9       10.17       33.07      5.80 o
  -8   7   9      231.45      229.11      9.71 o
  -7   7   9     1384.42     1447.27     22.41 o
  -6   7   9     6145.93     6248.10     82.74 o
  -5   7   9     3583.13     3636.16     39.38 o
  -4   7   9     4529.01     4492.51     59.18 o
  -3   7   9     2050.15     2100.02     24.42 o
  -2   7   9     4374.56     4444.48     46.75 o
  -1   7   9    17977.87    17726.81    173.73 o
   0   7   9      300.11      295.68      7.37 o
   1   7   9       83.62       99.81      4.93 o
   2   7   9     1784.59     1767.54     22.05 o
   3   7   9     3904.68     3903.48     45.35 o
   4   7   9     1648.52     1721.75     26.09 o
   5   7   9       29.77       42.05      4.75 o
   6   7   9        2.52       14.92      5.26 o
  -8   8   9      974.93      929.25     17.03 o
  -7   8   9     2544.04     2477.42     34.44 o
  -6   8   9      955.93      983.67     18.04 o
  -5   8   9    13434.10    13282.59    152.13 o
  -4   8   9      178.17      212.33      8.30 o
  -3   8   9     1571.74     1676.86     21.52 o
  -2   8   9     2434.14     2360.87     29.76 o
  -1   8   9     2097.34     2123.38     24.84 o
   0   8   9     2863.76     2993.00     33.23 o
   1   8   9      132.93      157.87      5.37 o
   2   8   9     1012.81     1072.24     16.30 o
   3   8   9     6342.78     6514.66     71.17 o
   4   8   9       17.43       22.64      4.19 o
   5   8   9     2273.95     2245.79     38.45 o
   6   8   9     1018.92     1013.91     24.03 o
  -8   9   9      975.03     1040.69     17.88 o
  -7   9   9     5795.57     5843.36     72.12 o
  -6   9   9     1380.50     1405.70     21.30 o
  -5   9   9      194.16      222.67      8.55 o
  -4   9   9     7542.86     7620.36     77.77 o
  -3   9   9     3590.08     3600.44     38.76 o
  -2   9   9     3422.21     3553.93     39.59 o
  -1   9   9     4277.12     4361.96     45.65 o
   0   9   9     6907.24     6917.58     69.92 o
   1   9   9     3562.64     3476.16     38.41 o
   2   9   9     8363.05     8500.09     92.09 o
   3   9   9      214.51      250.84      7.68 o
   4   9   9      296.15      299.72      9.08 o
   5   9   9      929.34      934.93     25.08 o
   6   9   9       37.01       40.96      5.57 o
  -8  10   9    11387.89    11550.25    184.49 o
  -7  10   9      146.57      198.86      7.96 o
  -6  10   9     3719.32     3810.87     45.92 o
  -5  10   9      417.69      465.18     10.64 o
  -4  10   9     1913.60     1920.38     23.89 o
  -3  10   9     1102.19     1093.56     16.75 o
  -2  10   9      133.03      140.12      8.82 o
  -1  10   9        1.11       24.27      3.82 o
   0  10   9     7051.01     6947.87     72.09 o
   1  10   9     1855.07     1939.32     26.32 o
   2  10   9     1357.14     1377.95     20.17 o
   3  10   9     1336.81     1306.66     19.92 o
   4  10   9       30.16       54.17      4.79 o
   5  10   9      509.26      481.13     11.98 o
   6  10   9     4941.28     4771.66    160.79 o
  -8  11   9      429.35      437.89     32.92 o
  -7  11   9     7127.42     7012.58     86.29 o
  -6  11   9      481.79      480.87     11.17 o
  -5  11   9     7663.87     7787.39     91.82 o
  -4  11   9     7280.28     7442.31     78.72 o
  -3  11   9      767.32      808.11     14.94 o
  -2  11   9     2360.70     2198.18     30.88 o
  -1  11   9     6542.45     6535.83     81.36 o
   0  11   9     3393.71     3357.61     38.44 o
   1  11   9     1736.29     1805.69     24.98 o
   2  11   9     3033.02     3098.23     37.69 o
   3  11   9     1422.44     1413.17     20.87 o
   4  11   9       13.13       18.33      3.91 o
   5  11   9      152.97      142.56      7.51 o
  -7  12   9     2723.27     2852.33     42.91 o
  -6  12   9      461.60      469.60     11.07 o
  -5  12   9     8533.36     8637.84     92.10 o
  -4  12   9      128.95      183.68      9.10 o
  -3  12   9      174.95      159.44      9.64 o
  -2  12   9      533.08      539.40     13.14 o
  -1  12   9      257.81      274.76     10.30 o
   0  12   9       94.02      128.68      6.35 o
   1  12   9      882.22      879.18     15.51 o
   2  12   9      544.51      534.18     10.86 o
   3  12   9     6993.63     6846.28     80.76 o
   4  12   9       59.97       84.30      5.78 o
   5  12   9     1975.84     2013.14     56.80 o
  -7  13   9     2829.77     2860.71    149.80 o
  -6  13   9      367.42      379.08     10.96 o
  -5  13   9     2816.86     2840.77     37.29 o
  -4  13   9     6970.36     7325.02     93.56 o
  -3  13   9     2411.36     2443.06     35.99 o
  -2  13   9     2677.05     2606.72     51.92 o
  -1  13   9     7174.88     7175.94     94.53 o
   0  13   9      227.82      247.60      8.83 o
   1  13   9       16.52       19.67      4.13 o
   2  13   9     2244.31     2132.18     29.79 o
   3  13   9     5814.36     5878.33     77.00 o
   4  13   9      463.59      429.33     12.16 o
  -6  14   9      218.03      235.64      8.69 o
  -5  14   9      387.41      373.61      9.66 o
  -4  14   9      224.33      254.94     10.39 o
  -3  14   9      434.15      436.37     11.79 o
  -2  14   9     2625.91     2586.33     37.86 o
  -1  14   9     2059.06     2055.45     30.10 o
   0  14   9      836.45      852.12     15.76 o
   1  14   9       15.10       15.94      4.03 o
   2  14   9     1646.35     1576.77     24.72 o
   3  14   9       90.00       95.18      5.34 o
   4  14   9     2183.74     1902.35     62.23 o
  -5  15   9      346.81      348.52     10.93 o
  -4  15   9     7017.54     6921.84    104.49 o
  -3  15   9     1325.24     1227.74     21.60 o
  -2  15   9      288.73      299.64     10.18 o
  -1  15   9      979.13     1076.80     20.13 o
   0  15   9     6891.05     6888.60     89.74 o
   1  15   9     2108.59     2144.07     33.75 o
   2  15   9     4405.92     4289.09     57.23 o
   3  15   9       22.45       27.71      4.59 o
  -5  16   9     1195.13     1153.43     66.94 o
  -4  16   9     2226.26     2137.82     38.15 o
  -3  16   9     1476.39     1476.29     31.06 o
  -2  16   9      683.16      651.67     17.33 o
  -1  16   9      282.89      201.93     13.02 o
   0  16   9      953.37      957.49     21.78 o
   1  16   9     1389.56     1463.49     26.55 o
   2  16   9      150.68      152.65     13.82 o
  -3  17   9     2203.36     2223.35     55.65 o
  -2  17   9       48.68       43.14      6.03 o
  -1  17   9     7026.52     6782.69    109.53 o
   0  17   9        5.12        6.50      4.77 o
   1  17   9      226.38      251.26     19.78 o
  -8   0  10      571.38      539.06     19.78 o
  -6   0  10     2282.75     2505.85     45.83 o
  -4   0  10     6446.51     6467.51    137.66 o
  -2   0  10     2198.01     2016.31     45.19 o
   0   0  10    14678.40    14532.44    196.42 o
   2   0  10       96.90       90.92      6.39 o
   4   0  10     7442.05     7557.94    136.36 o
   6   0  10     2694.97     2614.63     70.46 o
  -9   1  10      406.53      422.53     11.24 o
  -8   1  10      499.57      535.69     13.23 o
  -7   1  10     1197.21     1228.75     23.08 o
  -6   1  10     1259.13     1270.10     18.92 o
  -5   1  10      232.50      263.95      7.65 o
  -4   1  10      178.56      175.09      7.59 o
  -3   1  10      481.08      500.16      8.70 o
  -2   1  10      490.73      547.23      8.83 o
  -1   1  10       35.26       45.06      3.66 o
   0   1  10     1634.15     1589.22     19.55 o
   1   1  10     1227.81     1177.79     14.97 o
   2   1  10      178.49      182.12      5.73 o
   3   1  10      365.59      409.13      9.19 o
   4   1  10     6435.45     6468.93     85.96 o
   5   1  10     1067.07     1085.93     25.78 o
   6   1  10     1551.64     1674.30     35.50 o
  -9   2  10      995.89      972.03     23.15 o
  -8   2  10      140.79      154.08      7.62 o
  -7   2  10     4182.81     4239.89     58.07 o
  -6   2  10       11.70       23.54      4.23 o
  -5   2  10       45.19       53.81      4.46 o
  -4   2  10     4050.19     4023.03     44.12 o
  -3   2  10    10697.86    10528.62    104.08 o
  -2   2  10      747.92      739.15     10.63 o
  -1   2  10     4154.19     3964.51     40.14 o
   0   2  10      387.99      369.66      9.14 o
   1   2  10     8963.44     8937.47     83.11 o
   2   2  10       60.49       64.64      3.68 o
   3   2  10     5075.52     5127.07     59.00 o
   4   2  10      207.81      246.59      9.56 o
   5   2  10       56.96       73.68      6.44 o
   6   2  10      573.74      607.29     32.30 o
  -9   3  10     3503.59     3478.88     71.34 o
  -8   3  10     1654.52     1597.48     26.63 o
  -7   3  10     3271.69     3453.22     48.37 o
  -6   3  10      119.98      148.93      6.50 o
  -5   3  10       54.41       59.70      4.51 o
  -4   3  10      324.25      358.95      8.47 o
  -3   3  10        1.12       10.50      3.39 o
  -2   3  10      645.19      703.62     10.20 o
  -1   3  10      341.71      415.53      8.49 o
   0   3  10      184.57      204.00      6.23 o
   1   3  10     1770.36     1733.73     20.91 o
   2   3  10     2439.80     2553.52     29.57 o
   3   3  10     5990.39     5935.87     70.64 o
   4   3  10      581.56      604.81     12.90 o
   5   3  10      471.61      479.79     19.29 o
   6   3  10       34.94       43.37      4.63 o
  -9   4  10      584.11      592.64     20.41 o
  -8   4  10      170.21      201.89      8.61 o
  -7   4  10      165.16      187.42     13.87 o
  -6   4  10     7292.90     7546.30     85.83 o
  -5   4  10     1534.63     1542.05     20.24 o
  -4   4  10     5410.94     5470.50     58.98 o
  -3   4  10     6435.31     6388.04     64.02 o
  -2   4  10     5556.17     5546.99     54.68 o
  -1   4  10     2615.39     2650.32     30.39 o
   0   4  10    14235.60    14146.44    144.96 o
   1   4  10      996.82      965.73     13.87 o
   2   4  10     1426.86     1562.14     19.25 o
   3   4  10       31.83       54.19      4.46 o
   4   4  10      601.06      638.52     12.84 o
   5   4  10      594.16      630.09     15.20 o
   6   4  10      528.36      497.74     15.74 o
  -9   5  10     1058.07     1030.18     29.03 o
  -8   5  10      579.10      571.46     13.33 o
  -7   5  10      579.27      571.73     13.39 o
  -6   5  10     4413.16     4528.16     55.56 o
  -5   5  10     2042.82     2101.12     25.83 o
  -4   5  10     2678.57     2736.00     31.20 o
  -3   5  10        7.32       44.99      4.17 o
  -2   5  10       58.07       84.81      4.39 o
  -1   5  10    13151.27    13721.83    148.90 o
   0   5  10     2119.37     2125.88     26.32 o
   1   5  10      916.25      935.65     14.04 o
   2   5  10       18.24       37.52      3.36 o
   3   5  10      637.60      621.49     11.67 o
   4   5  10     4327.70     4386.09     57.53 o
   5   5  10     1983.51     2045.99     37.36 o
   6   5  10     1884.65     1951.36     45.81 o
  -9   6  10     5733.79     5884.57    266.68 o
  -8   6  10      191.30      199.88      9.42 o
  -7   6  10      200.95      216.25      8.56 o
  -6   6  10      707.19      711.83     14.10 o
  -5   6  10     1486.07     1447.53     22.29 o
  -4   6  10     2367.65     2393.92     28.14 o
  -3   6  10     9249.59     9308.75     93.09 o
  -2   6  10     1370.75     1366.33     18.88 o
  -1   6  10     6729.58     6828.27     89.09 o
   0   6  10     3916.98     3974.78     44.95 o
   1   6  10      856.15      866.35     13.64 o
   2   6  10      167.86      173.63      5.70 o
   3   6  10     3277.95     3407.12     41.73 o
   4   6  10      302.58      313.70      9.54 o
   5   6  10     2956.98     2952.31     51.52 o
   6   6  10     1496.19     1468.96     39.60 o
  -8   7  10     2796.41     2733.10     40.02 o
  -7   7  10     2685.01     2716.92     40.82 o
  -6   7  10      109.52      132.01      6.69 o
  -5   7  10      726.95      718.35     12.60 o
  -4   7  10     3653.77     3670.16     40.02 o
  -3   7  10      189.07      218.47      7.75 o
  -2   7  10    11080.36    11021.87    115.26 o
  -1   7  10      258.47      291.18      8.11 o
   0   7  10       77.77       78.07      5.06 o
   1   7  10    13359.08    13412.35    137.19 o
   2   7  10     7730.35     7963.54     84.69 o
   3   7  10     1875.62     1925.55     26.50 o
   4   7  10     1062.56     1068.29     19.90 o
   5   7  10      106.45      115.95      7.03 o
   6   7  10      543.49      477.27     17.78 o
  -8   8  10     7166.55     7176.52    103.85 o
  -7   8  10     1805.85     1805.98     29.35 o
  -6   8  10     4993.96     5188.20     63.23 o
  -5   8  10        6.41       34.89      4.70 o
  -4   8  10       62.13       82.09      5.08 o
  -3   8  10     2358.04     2317.15     29.64 o
  -2   8  10     3187.85     3171.28     38.19 o
  -1   8  10      892.91      887.84     13.70 o
   0   8  10     4710.07     4842.73     49.27 o
   1   8  10     2460.71     2503.29     32.15 o
   2   8  10     7038.71     7076.13     75.83 o
   3   8  10       10.34       19.18      3.76 o
   4   8  10       48.60       62.28      4.77 o
   5   8  10     1452.67     1388.56     32.40 o
   6   8  10     2834.85     2800.71    117.43 o
  -8   9  10     2118.19     2069.62     38.33 o
  -7   9  10     2005.30     2016.63     29.25 o
  -6   9  10       14.93       24.24      4.56 o
  -5   9  10    11172.09    11291.08    118.40 o
  -4   9  10     5451.88     5548.51     71.33 o
  -3   9  10     1509.78     1588.37     21.59 o
  -2   9  10     8373.62     8234.30     89.55 o
  -1   9  10     8230.60     8548.63     85.04 o
   0   9  10       73.54       85.02      5.07 o
   1   9  10     7578.99     7994.70     94.55 o
   2   9  10      535.75      539.74     11.01 o
   3   9  10      765.89      811.53     14.79 o
   4   9  10     2634.29     2675.53     40.68 o
   5   9  10      482.84      465.92     14.91 o
  -7  10  10       67.65       77.92      5.34 o
  -6  10  10       48.45       64.83      5.17 o
  -5  10  10     6262.10     6391.25     72.35 o
  -4  10  10      185.23      239.77      8.17 o
  -3  10  10     4412.04     4421.79     56.62 o
  -2  10  10      257.57      308.60     10.33 o
  -1  10  10     2302.30     2389.63     30.24 o
   0  10  10      213.81      200.09      7.48 o
   1  10  10       25.24       39.44      4.74 o
   2  10  10        3.40       17.47      3.17 o
   3  10  10     2323.19     2359.51     34.19 o
   4  10  10      163.00      167.59      6.59 o
   5  10  10     6260.05     5637.98    151.20 o
  -7  11  10     1816.43     1818.54     27.88 o
  -6  11  10      489.29      477.45     11.14 o
  -5  11  10     3969.66     4145.37     49.94 o
  -4  11  10    11478.63    11358.25    151.68 o
  -3  11  10       91.70      106.24      7.11 o
  -2  11  10     8946.24     9353.43    115.00 o
  -1  11  10     7437.64     7290.24     86.24 o
   0  11  10      116.12      129.87      8.03 o
   1  11  10     3794.59     3839.12     47.22 o
   2  11  10     2944.52     2968.26     39.78 o
   3  11  10      158.25      168.14      7.34 o
   4  11  10      296.85      305.57      9.77 o
  -7  12  10       47.86       52.43     10.29 o
  -6  12  10     6952.34     6668.74     93.38 o
  -5  12  10       34.19       89.36      5.68 o
  -4  12  10       73.81      102.09      6.41 o
  -3  12  10      821.16      770.66     16.13 o
  -2  12  10      504.13      540.75     13.72 o
  -1  12  10      283.72      352.71     10.07 o
   0  12  10      397.57      451.65     10.32 o
   1  12  10      423.26      447.58     10.24 o
   2  12  10     7484.26     7452.03    102.61 o
   3  12  10        1.88       -0.02      3.12 o
   4  12  10      993.93     1011.80     22.62 o
  -6  13  10      272.95      324.52      9.98 o
  -5  13  10     4651.77     4664.79     62.00 o
  -4  13  10     1715.23     1774.72     26.69 o
  -3  13  10        9.56       12.26      5.04 o
  -2  13  10     5938.20     5997.53     77.79 o
  -1  13  10     2138.92     2115.21     29.33 o
   0  13  10     1308.65     1295.56     20.50 o
   1  13  10     4112.64     4067.19     69.66 o
   2  13  10     4571.75     4577.22     60.42 o
   3  13  10       53.56       78.15      6.48 o
  -6  14  10      145.38      155.84     20.85 o
  -5  14  10     3600.80     3524.81     54.66 o
  -4  14  10      511.12      538.34     14.21 o
  -3  14  10     1425.26     1487.19     23.64 o
  -2  14  10        5.10       15.19      4.74 o
  -1  14  10     1915.27     1858.89     27.23 o
   0  14  10      221.00      225.23      8.91 o
   1  14  10      102.95      101.68      8.06 o
   2  14  10      937.77      882.10     16.21 o
   3  14  10     3571.74     3394.97    121.44 o
  -5  15  10     3875.88     3855.98    127.27 o
  -4  15  10     2721.20     2626.19     45.42 o
  -3  15  10      263.21      256.38     11.49 o
  -2  15  10     2920.07     2944.21     51.97 o
  -1  15  10     5499.31     5435.96     79.74 o
   0  15  10      198.90      168.10     14.24 o
   1  15  10      855.73      843.73     18.01 o
   2  15  10      377.26      385.16     16.40 o
  -4  16  10      538.44      523.96     51.58 o
  -3  16  10     1327.96     1409.00     31.17 o
  -2  16  10      236.27      225.09     11.13 o
  -1  16  10      290.12      261.81     10.50 o
   0  16  10     1786.13     1782.64     38.49 o
   1  16  10        6.47        9.11      8.90 o
  -9   0  11      481.93      465.90     19.58 o
  -7   0  11    13558.41    13649.90    229.39 o
  -5   0  11     3459.89     3601.00     56.51 o
  -3   0  11     6126.76     6055.99    109.02 o
  -1   0  11     7233.31     7294.01    106.58 o
   1   0  11       10.15       20.75      4.46 o
   3   0  11     7777.07     7640.44    141.00 o
   5   0  11       50.58       74.41      9.31 o
  -9   1  11      314.17      289.96     10.74 o
  -8   1  11     2630.87     2695.62     38.40 o
  -7   1  11     3686.88     3758.38     51.93 o
  -6   1  11     1313.55     1310.31     20.27 o
  -5   1  11      226.04      245.13     10.60 o
  -4   1  11      306.09      327.72      8.01 o
  -3   1  11      404.95      381.31      9.64 o
  -2   1  11      816.05      836.10     12.56 o
  -1   1  11     1913.18     1917.77     23.72 o
   0   1  11     2479.48     2586.12     29.77 o
   1   1  11      175.39      191.12      5.97 o
   2   1  11      131.21      149.09      6.66 o
   3   1  11     3702.38     3629.90     47.82 o
   4   1  11      253.97      307.11      9.41 o
   5   1  11      321.22      348.87     14.35 o
   6   1  11     2247.97     2154.80     66.35 o
  -9   2  11        1.44       11.28      4.48 o
  -8   2  11     1997.89     1968.46     30.85 o
  -7   2  11       45.11       56.02      5.58 o
  -6   2  11     2871.27     3031.05     38.53 o
  -5   2  11      137.83      138.63      7.13 o
  -4   2  11     8979.20     8833.71     90.24 o
  -3   2  11      469.44      455.23     11.17 o
  -2   2  11     3870.24     4065.13     44.02 o
  -1   2  11     1538.18     1581.45     23.51 o
   0   2  11     7685.57     7868.81     79.71 o
   1   2  11      378.92      407.57      8.78 o
   2   2  11     5405.41     5473.96     58.81 o
   3   2  11     1137.80     1099.27     18.38 o
   4   2  11      293.87      332.06      9.46 o
   5   2  11      145.94      168.09      9.59 o
   6   2  11      156.77      170.76     10.45 o
  -9   3  11      802.49      776.71     27.09 o
  -8   3  11     4921.11     4911.23     67.79 o
  -7   3  11      665.50      658.72     14.06 o
  -6   3  11     1205.14     1274.73     19.87 o
  -5   3  11     1591.93     1619.59     21.75 o
  -4   3  11      248.76      261.74      9.73 o
  -3   3  11     1536.65     1617.92     24.44 o
  -2   3  11      128.45      132.82      5.75 o
  -1   3  11      314.62      313.77      8.24 o
   0   3  11     2114.53     2144.64     25.38 o
   1   3  11     1320.70     1356.76     19.32 o
   2   3  11     1887.02     1932.83     24.32 o
   3   3  11     1780.40     1723.55     24.74 o
   4   3  11     1911.82     1952.00     30.90 o
   5   3  11     1093.64     1050.53     25.18 o
   6   3  11     6013.40     5810.28    167.23 o
  -8   4  11       60.26       56.96      5.06 o
  -7   4  11     3786.30     3859.83     51.21 o
  -6   4  11       74.39       65.42      5.53 o
  -5   4  11     1430.46     1476.65     20.83 o
  -4   4  11     1155.35     1165.38     16.52 o
  -3   4  11     2805.65     2955.79     37.76 o
  -2   4  11        3.17        4.46      3.37 o
  -1   4  11     7253.69     7515.40     80.45 o
   0   4  11     6626.71     6686.94     73.16 o
   1   4  11       47.79       57.02      4.29 o
   2   4  11      786.67      798.77     15.82 o
   3   4  11     2373.46     2425.36     31.91 o
   4   4  11      807.25      838.70     17.19 o
   5   4  11     2026.57     2040.16     43.48 o
   6   4  11      961.70      884.30     60.36 o
  -8   5  11     1619.24     1587.86     29.03 o
  -7   5  11     5676.09     5773.46     75.17 o
  -6   5  11     4679.45     4658.96     55.34 o
  -5   5  11     1563.19     1631.30     22.63 o
  -4   5  11       29.49       61.32      4.60 o
  -3   5  11      569.46      626.37     12.47 o
  -2   5  11     9970.97    10095.41    106.98 o
  -1   5  11      177.93      210.72      8.08 o
   0   5  11     1386.56     1407.18     19.15 o
   1   5  11     1699.34     1719.33     24.62 o
   2   5  11      568.84      590.03     10.04 o
   3   5  11     8676.51     8645.68    104.70 o
   4   5  11      696.09      700.50     15.26 o
   5   5  11     3995.81     3947.92     90.32 o
  -8   6  11      429.37      394.44     10.53 o
  -7   6  11      240.44      260.78      9.45 o
  -6   6  11     3042.72     3185.62     44.53 o
  -5   6  11      347.83      394.42      9.86 o
  -4   6  11     6532.46     6559.47     66.67 o
  -3   6  11       85.18      116.04      6.38 o
  -2   6  11      682.92      673.30     12.42 o
  -1   6  11     4239.01     4276.66     50.50 o
   0   6  11     7082.14     7171.04     96.78 o
   1   6  11      328.78      336.64      8.92 o
   2   6  11     3856.60     3896.08     42.72 o
   3   6  11     1295.66     1233.86     19.50 o
   4   6  11     1023.73     1040.59     19.88 o
   5   6  11      535.65      527.76     14.26 o
  -8   7  11      933.96      990.26     31.63 o
  -7   7  11      796.44      781.46     16.10 o
  -6   7  11      456.79      462.10     11.85 o
  -5   7  11     6300.81     6312.45     67.62 o
  -4   7  11     1595.67     1602.02     23.81 o
  -3   7  11    11982.85    11815.60    129.80 o
  -2   7  11     2086.42     2093.11     27.50 o
  -1   7  11     4647.65     4704.99     52.42 o
   0   7  11     4621.89     4653.04     53.93 o
   1   7  11     4981.27     5254.89     58.84 o
   2   7  11      191.63      209.37      6.09 o
   3   7  11       39.30       40.45      4.26 o
   4   7  11     4568.85     4682.09     70.28 o
   5   7  11      307.10      302.10     11.21 o
  -8   8  11      302.89      308.31     13.98 o
  -7   8  11     2023.99     1964.95     30.69 o
  -6   8  11       17.38       36.54      4.96 o
  -5   8  11      472.26      505.58     11.34 o
  -4   8  11     1056.18     1152.07     17.34 o
  -3   8  11     6931.20     6875.62    101.42 o
  -2   8  11        0.16       29.79      4.21 o
  -1   8  11     8593.51     8676.02    126.07 o
   0   8  11      810.08      829.62     14.05 o
   1   8  11     2921.25     2876.36     35.88 o
   2   8  11      800.64      809.98     13.88 o
   3   8  11     1055.44     1077.94     18.19 o
   4   8  11      381.69      388.41     10.27 o
   5   8  11     6608.22     6435.07    165.39 o
  -7   9  11      884.78      893.22     18.14 o
  -6   9  11     3319.31     3369.03     44.03 o
  -5   9  11     5380.62     5491.41     66.85 o
  -4   9  11      623.26      659.58     13.45 o
  -3   9  11      440.58      504.63     12.60 o
  -2   9  11    12083.32    11948.20    186.75 o
  -1   9  11      810.24      879.01     14.53 o
   0   9  11     1817.11     1875.09     25.40 o
   1   9  11     2453.12     2587.87     33.81 o
   2   9  11     3267.75     3331.48     42.88 o
   3   9  11     4322.84     4265.80     56.34 o
   4   9  11     2811.23     2835.05     46.55 o
  -7  10  11      508.18      477.96     11.28 o
  -6  10  11     7133.84     6872.32     88.45 o
  -5  10  11      504.92      611.74     11.97 o
  -4  10  11     2482.75     2458.00     34.04 o
  -3  10  11     1743.70     1800.67     29.09 o
  -2  10  11      276.60      260.11      9.70 o
  -1  10  11      234.16      256.43      8.98 o
   0  10  11      219.73      270.11      8.32 o
   1  10  11      109.27      110.07      5.98 o
   2  10  11    12506.72    12160.08    144.46 o
   3  10  11      196.87      196.19      7.06 o
   4  10  11     5580.69     5677.35    100.98 o
  -7  11  11       62.82       41.70     13.17 o
  -6  11  11     2364.27     2316.96     41.89 o
  -5  11  11     6833.84     6809.76     79.64 o
  -4  11  11       22.94       20.45      4.78 o
  -3  11  11     2187.53     2220.08     34.72 o
  -2  11  11     6778.67     6806.65     93.49 o
  -1  11  11     2820.83     2847.61     36.95 o
   0  11  11     2237.72     2319.06     31.61 o
   1  11  11     7394.13     7627.21     89.62 o
   2  11  11      558.12      561.49     11.68 o
   3  11  11     1471.71     1384.14     25.03 o
   4  11  11     2152.68     2197.51     77.33 o
  -6  12  11      103.24      121.60      7.17 o
  -5  12  11     1066.12     1128.16     23.11 o
  -4  12  11       91.35       85.21      6.00 o
  -3  12  11     2821.85     2661.34     40.82 o
  -2  12  11      365.31      406.40     11.87 o
  -1  12  11      682.27      710.95     14.05 o
   0  12  11      197.07      219.66      8.06 o
   1  12  11     3043.24     2983.97     40.27 o
   2  12  11      460.81      438.65     10.00 o
   3  12  11      258.67      278.16      9.34 o
  -5  13  11     2360.43     2274.88     37.19 o
  -4  13  11     1358.23     1429.92     28.31 o
  -3  13  11     6147.51     5866.83    107.77 o
  -2  13  11     8006.51     7762.40    110.21 o
  -1  13  11     1338.72     1300.18     23.88 o
   0  13  11     2367.88     2321.90     34.67 o
   1  13  11     5574.16     5527.09     74.34 o
   2  13  11      120.80      121.59      5.89 o
  -5  14  11      192.82      226.54     17.45 o
  -4  14  11      362.86      378.07     13.65 o
  -3  14  11     1757.35     1734.06     35.93 o
  -2  14  11      711.69      708.88     17.92 o
  -1  14  11      478.20      465.84     13.44 o
   0  14  11     1197.31     1094.19     20.25 o
   1  14  11        2.15        6.89      3.98 o
   2  14  11     2289.44     2307.95    143.77 o
  -3  15  11      250.52      247.79     10.87 o
  -2  15  11     5077.36     4967.99     87.06 o
  -1  15  11      336.67      320.95     11.67 o
   0  15  11     1769.30     1681.45     36.02 o
   1  15  11     1892.97     1850.31     94.38 o
  -8   0  12     7874.86     7511.15    198.04 o
  -6   0  12       14.14       28.99      6.56 o
  -4   0  12    13983.51    13671.17    235.33 o
  -2   0  12    11534.49    11725.74    157.59 o
   0   0  12       14.28       19.02      5.43 o
   2   0  12     4114.49     4375.48     67.38 o
   4   0  12      266.82      262.57     14.55 o
  -8   1  12     6940.79     6913.37     91.46 o
  -7   1  12        0.00       27.86      4.78 o
  -6   1  12     2478.56     2465.56     32.59 o
  -5   1  12     3133.00     3139.02     38.66 o
  -4   1  12      456.17      470.95     10.89 o
  -3   1  12     2384.01     2397.11     31.38 o
  -2   1  12      429.79      440.45      9.57 o
  -1   1  12      612.23      650.15     11.48 o
   0   1  12      263.75      309.71      8.32 o
   1   1  12     1167.86     1190.29     18.95 o
   2   1  12     2944.86     2866.36     32.56 o
   3   1  12     2553.96     2593.92     37.07 o
   4   1  12       22.69       24.70      4.42 o
   5   1  12     1363.16     1301.69     43.46 o
  -8   2  12        8.78       31.35      4.26 o
  -7   2  12     5484.98     5622.91     74.01 o
  -6   2  12       32.07       44.13      5.01 o
  -5   2  12    14753.74    15222.03    153.12 o
  -4   2  12       79.91       77.60      6.39 o
  -3   2  12        5.34       23.68      4.60 o
  -2   2  12       85.36       88.26      5.23 o
  -1   2  12     9640.40     9819.98    105.51 o
   0   2  12      742.55      735.46     12.70 o
   1   2  12     2111.09     2119.75     29.45 o
   2   2  12      273.28      267.90     10.47 o
   3   2  12     1325.52     1329.24     21.57 o
   4   2  12       31.93       37.73      4.67 o
   5   2  12      726.09      756.21     29.63 o
  -8   3  12     1152.06     1194.97     20.64 o
  -7   3  12     2814.67     2690.56     38.57 o
  -6   3  12     6989.64     7106.17     84.81 o
  -5   3  12     3630.64     3748.77     43.85 o
  -4   3  12     1424.42     1513.83     24.27 o
  -3   3  12      278.28      296.91      9.42 o
  -2   3  12      513.19      537.94     10.25 o
  -1   3  12     2250.57     2364.40     29.77 o
   0   3  12     3584.40     3661.52     43.55 o
   1   3  12        7.87       12.46      3.84 o
   2   3  12     2188.84     2094.75     26.08 o
   3   3  12     3251.83     3189.66     44.31 o
   4   3  12       58.03       60.52      5.49 o
   5   3  12     4612.81     4588.67    134.64 o
  -8   4  12     2954.81     3050.90     46.94 o
  -7   4  12      505.08      486.50     12.26 o
  -6   4  12      895.87      915.88     16.79 o
  -5   4  12       35.88       33.22      4.44 o
  -4   4  12    13549.08    13586.92    158.48 o
  -3   4  12       21.20       16.83      4.46 o
  -2   4  12     6087.28     6111.24     70.13 o
  -1   4  12     2106.98     2116.29     27.97 o
   0   4  12      397.65      448.19     10.57 o
   1   4  12       57.73       58.09      4.87 o
   2   4  12     7524.31     7430.68     89.67 o
   3   4  12     2463.08     2375.63     33.51 o
   4   4  12     1752.64     1688.85     30.68 o
   5   4  12      863.47      847.52     48.29 o
  -8   5  12     4212.68     4073.51     63.82 o
  -7   5  12     1834.93     1758.67     28.28 o
  -6   5  12      108.84      105.79      7.67 o
  -5   5  12      855.93      868.20     14.56 o
  -4   5  12      229.41      224.81      9.54 o
  -3   5  12     6623.05     6600.84     88.24 o
  -2   5  12     1086.09     1094.14     17.05 o
  -1   5  12     1558.22     1532.91     21.92 o
   0   5  12      373.78      413.74     10.76 o
   1   5  12     1596.50     1635.28     22.51 o
   2   5  12     3015.42     2941.11     35.43 o
   3   5  12      959.72      994.31     16.86 o
   4   5  12      360.94      320.25      8.49 o
   5   5  12       50.88       49.26      5.63 o
  -8   6  12        1.35        0.55      6.98 o
  -7   6  12     4918.87     4796.78     69.15 o
  -6   6  12      460.60      484.72     11.83 o
  -5   6  12      271.12      306.47      9.12 o
  -4   6  12     1916.17     1892.59     32.32 o
  -3   6  12      547.51      532.20     13.36 o
  -2   6  12      366.06      414.49     11.37 o
  -1   6  12    10123.39    10265.64    114.32 o
   0   6  12     6090.43     5976.47     70.99 o
   1   6  12     8199.65     8307.13     95.03 o
   2   6  12     1070.52     1126.33     16.80 o
   3   6  12        7.48       22.00      4.07 o
   4   6  12      434.77      436.46     12.81 o
  -7   7  12      820.56      772.79     15.71 o
  -6   7  12     2235.15     2340.77     33.70 o
  -5   7  12     2123.98     2061.77     27.87 o
  -4   7  12     2196.68     2098.47     30.32 o
  -3   7  12     1408.90     1409.66     23.84 o
  -2   7  12     3437.97     3561.24     53.62 o
  -1   7  12      982.69     1004.04     16.33 o
   0   7  12     9752.83     9596.17    107.82 o
   1   7  12     1549.08     1622.85     23.72 o
   2   7  12       68.15       71.66      4.24 o
   3   7  12     5443.05     5411.94     80.93 o
   4   7  12     1186.64     1173.90     24.87 o
  -7   8  12      168.75      182.89      7.68 o
  -6   8  12      921.12      903.75     17.32 o
  -5   8  12      365.04      390.35     10.68 o
  -4   8  12     3726.75     3679.57     57.24 o
  -3   8  12     1380.99     1363.73     23.15 o
  -2   8  12     1215.65     1276.36     20.98 o
  -1   8  12     2199.51     2248.41     27.14 o
   0   8  12      134.26      152.07      9.61 o
   1   8  12       73.35       88.64      5.50 o
   2   8  12     2645.11     2635.53     37.03 o
   3   8  12     1002.04     1000.83     19.41 o
   4   8  12     6248.32     5930.55    127.12 o
  -7   9  12     1195.02     1159.98     42.16 o
  -6   9  12     1278.76     1222.55     21.69 o
  -5   9  12     1131.60     1141.04     19.10 o
  -4   9  12      100.89      102.98      7.31 o
  -3   9  12     9908.88     9627.17    121.13 o
  -2   9  12     6805.51     6557.89     77.23 o
  -1   9  12      194.62      175.16     10.46 o
   0   9  12     2726.10     2880.46     37.67 o
   1   9  12    10408.81    10436.52    123.94 o
   2   9  12     1590.05     1476.81     23.29 o
   3   9  12     2647.34     2584.20     43.26 o
   4   9  12      979.17      906.50     46.09 o
  -6  10  12       27.54       75.39      6.34 o
  -5  10  12       47.84       43.83      5.11 o
  -4  10  12      492.77      475.87     12.38 o
  -3  10  12     1175.80     1235.50     22.28 o
  -2  10  12      583.65      649.72     14.36 o
  -1  10  12      869.73      863.29     15.04 o
   0  10  12      190.04      191.38      7.25 o
   1  10  12     4603.02     4526.38     57.96 o
   2  10  12      221.67      230.83      9.08 o
   3  10  12      595.98      594.53     19.67 o
  -6  11  12     3456.43     3324.70    111.74 o
  -5  11  12     2115.23     2007.13     32.23 o
  -4  11  12     1191.23     1092.30     21.07 o
  -3  11  12     3142.81     3246.96     51.92 o
  -2  11  12     8033.49     7973.41    103.57 o
  -1  11  12     1313.22     1271.45     19.08 o
   0  11  12     2338.80     2422.24     33.20 o
   1  11  12     3423.22     3419.15     44.71 o
   2  11  12       86.56       99.74      5.83 o
   3  11  12     3415.92     3373.49    111.40 o
  -5  12  12      232.78      263.81     11.24 o
  -4  12  12     2847.00     2718.58     50.54 o
  -3  12  12      838.88      896.67     22.79 o
  -2  12  12      541.36      506.22     13.79 o
  -1  12  12       51.71       75.02      7.16 o
   0  12  12      132.26      139.08     10.74 o
   1  12  12        6.88       13.59      3.87 o
   2  12  12     3977.52     3805.65     71.56 o
  -4  13  12     3444.82     3174.94     67.30 o
  -3  13  12     1340.87     1427.13     30.43 o
  -2  13  12     1797.43     1786.01     33.67 o
  -1  13  12        9.96       16.47      5.10 o
   0  13  12     3887.87     3723.20     62.44 o
   1  13  12     2233.21     2273.23     46.78 o
  -3  14  12       32.26       69.84      8.14 o
  -2  14  12        4.36       13.37      5.99 o
  -1  14  12     2259.69     2176.24     45.23 o
   0  14  12     1025.87      988.29     33.42 o
  -7   0  13     2453.08     2448.74     49.46 o
  -5   0  13    21932.72    23099.67    390.07 o
  -3   0  13      973.98      958.16     27.37 o
  -1   0  13    10326.87    10466.65    161.42 o
   1   0  13     3661.31     3771.49     70.68 o
   3   0  13     1054.18      964.90     27.22 o
  -8   1  13     1188.28     1189.58     46.94 o
  -7   1  13       72.92      121.45      6.85 o
  -6   1  13     5544.56     5523.43     85.91 o
  -5   1  13      588.91      650.01     14.58 o
  -4   1  13     2784.22     2874.19     39.26 o
  -3   1  13     4132.17     4258.78     56.09 o
  -2   1  13      329.68      390.05     11.50 o
  -1   1  13      725.33      725.72     13.57 o
   0   1  13       37.95       44.10      4.57 o
   1   1  13     3515.61     3579.00     47.28 o
   2   1  13     4126.12     4091.72     53.73 o
   3   1  13      143.85      143.02     11.04 o
   4   1  13     1288.24     1258.15     30.72 o
  -8   2  13     4547.83     4952.82    229.37 o
  -7   2  13      928.20      897.73     16.04 o
  -6   2  13     3207.82     3249.41     42.03 o
  -5   2  13        2.65        5.73      4.97 o
  -4   2  13     6819.63     6943.16     94.82 o
  -3   2  13      724.65      712.32     14.19 o
  -2   2  13    20780.04    21236.25    214.02 o
  -1   2  13     2024.77     2080.24     27.35 o
   0   2  13     1777.46     1810.96     26.07 o
   1   2  13       31.15       35.53      4.29 o
   2   2  13     2464.92     2421.26     35.71 o
   3   2  13     1958.51     1887.95     28.89 o
   4   2  13     1799.67     1732.03     40.19 o
  -7   3  13      782.94      771.59     15.55 o
  -6   3  13     1933.23     1941.51     28.05 o
  -5   3  13        9.41       48.75      5.79 o
  -4   3  13      394.48      414.32     11.18 o
  -3   3  13     4760.15     4861.35     64.81 o
  -2   3  13       44.01       49.31      5.22 o
  -1   3  13     1987.44     2037.87     27.67 o
   0   3  13      740.64      762.94     14.97 o
   1   3  13     1121.09     1123.43     18.63 o
   2   3  13     1885.36     1858.71     27.19 o
   3   3  13      772.41      748.70     14.13 o
   4   3  13     1266.31     1196.82     41.96 o
  -7   4  13     1529.14     1456.52     24.45 o
  -6   4  13      503.39      518.51     11.04 o
  -5   4  13     8772.29     8875.39    132.59 o
  -4   4  13      176.69      159.87     10.23 o
  -3   4  13     1480.11     1470.48     25.55 o
  -2   4  13      881.02      893.74     16.72 o
  -1   4  13     3541.43     3435.66     46.08 o
   0   4  13     3720.03     3727.65     48.92 o
   1   4  13     7536.19     7656.64     89.97 o
   2   4  13     1031.37     1053.55     19.46 o
   3   4  13      504.66      476.08     10.47 o
   4   4  13       91.19       95.94     11.49 o
  -7   5  13      107.40      123.79      6.67 o
  -6   5  13     3596.93     3584.38     51.36 o
  -5   5  13     2908.40     2947.00     41.06 o
  -4   5  13     2228.87     2245.15     34.92 o
  -3   5  13      591.77      601.05     14.38 o
  -2   5  13      400.20      412.42     11.50 o
  -1   5  13       30.63       44.96      5.03 o
   0   5  13     9269.16     9239.04    108.59 o
   1   5  13       50.67       59.24      4.53 o
   2   5  13     2259.66     2205.55     34.34 o
   3   5  13     1048.44     1009.11     18.23 o
   4   5  13        0.78        6.58      6.58 o
  -7   6  13     1285.47     1271.83     25.67 o
  -6   6  13      260.86      281.41      9.68 o
  -5   6  13     1178.74     1200.46     20.34 o
  -4   6  13     1778.53     1776.47     29.04 o
  -3   6  13       15.23       11.08      5.42 o
  -2   6  13     4776.55     4640.49     63.62 o
  -1   6  13     4476.00     4484.04     54.65 o
   0   6  13      608.69      605.53     12.29 o
   1   6  13       63.39       72.04      4.58 o
   2   6  13     1125.23     1087.80     19.05 o
   3   6  13     2207.73     2134.37     35.62 o
  -7   7  13     3682.00     3771.92    124.56 o
  -6   7  13      478.85      472.57     13.16 o
  -5   7  13      307.58      337.20     10.55 o
  -4   7  13      267.44      270.60      9.95 o
  -3   7  13     6060.51     5987.01     75.47 o
  -2   7  13      618.96      603.77     12.73 o
  -1   7  13     6133.01     6045.84     64.33 o
   0   7  13      812.77      811.62     14.48 o
   1   7  13      805.72      792.41     14.19 o
   2   7  13     2242.43     2229.99     33.26 o
   3   7  13     2601.08     2431.80     49.33 o
  -6   8  13      559.75      579.46     18.57 o
  -5   8  13     1348.23     1348.44     29.67 o
  -4   8  13      523.35      532.85     12.94 o
  -3   8  13       13.15       17.79      4.84 o
  -2   8  13      200.61      202.77     12.29 o
  -1   8  13     2437.59     2369.21     31.06 o
   0   8  13       50.89       48.29      4.68 o
   1   8  13     5028.32     4867.06     60.09 o
   2   8  13     1428.19     1393.03     22.39 o
   3   8  13     1161.03     1139.68     34.28 o
  -6   9  13      953.32      958.14     33.37 o
  -5   9  13      130.40      119.76     10.94 o
  -4   9  13     4888.99     4880.39     68.05 o
  -3   9  13     1160.05     1160.06     21.02 o
  -2   9  13       18.88       34.23      4.66 o
  -1   9  13     1592.03     1567.01     23.83 o
   0   9  13     4279.34     4262.37     55.27 o
   1   9  13       46.39       44.91      4.23 o
   2   9  13      392.11      359.96      9.47 o
  -5  10  13       83.67      102.02     10.23 o
  -4  10  13     1303.60     1343.58     28.98 o
  -3  10  13        7.91        9.64      5.52 o
  -2  10  13       94.08       97.82      8.03 o
  -1  10  13      559.39      577.28     13.49 o
   0  10  13     1161.23     1119.31     19.75 o
   1  10  13       45.22       63.13      5.22 o
   2  10  13      194.64      190.30      9.48 o
  -5  11  13       17.83        7.11      8.12 o
  -4  11  13     1971.27     1899.67     58.49 o
  -3  11  13     1633.80     1681.17     34.86 o
  -2  11  13        1.79        6.14      4.77 o
  -1  11  13     1264.86     1189.93     24.74 o
   0  11  13     5078.32     4739.32     70.85 o
   1  11  13     1419.47     1456.94     25.19 o
  -4  12  13      164.09      133.56     12.86 o
  -3  12  13       18.53       18.15      5.16 o
  -2  12  13      371.58      362.60     11.96 o
  -1  12  13       15.28       14.82      4.85 o
   0  12  13      273.63      317.60     13.86 o
  -2  13  13      630.47      610.03     29.46 o
  -1  13  13     2680.72     2441.84    117.43 o
  -6   0  14    12796.26    12783.27    340.57 o
  -4   0  14        0.17       -6.86      6.86 o
  -2   0  14    21690.79    21825.16    367.37 o
   0   0  14     4455.83     4657.66     90.17 o
   2   0  14        9.72        9.30      5.23 o
  -7   1  14      734.07      736.69     31.68 o
  -6   1  14     1957.41     2019.20     36.64 o
  -5   1  14        3.63       27.22      4.94 o
  -4   1  14     1523.13     1566.22     27.55 o
  -3   1  14     1090.27     1137.76     20.51 o
  -2   1  14       95.33      123.64      6.79 o
  -1   1  14     2162.40     2196.91     31.34 o
   0   1  14        4.10        5.38      4.16 o
   1   1  14     2914.38     2771.33     39.32 o
   2   1  14     1480.37     1475.44     25.36 o
   3   1  14       30.14       36.68      4.86 o
  -7   2  14       91.20       69.14      7.75 o
  -6   2  14      199.98      221.13     11.09 o
  -5   2  14     8336.61     8682.27    107.07 o
  -4   2  14      212.58      254.37     10.45 o
  -3   2  14    12105.57    12112.42    149.16 o
  -2   2  14       31.34       34.93      5.30 o
  -1   2  14      944.38      957.37     16.91 o
   0   2  14        8.89       15.37      4.18 o
   1   2  14     7567.07     7458.49     91.39 o
   2   2  14     2438.34     2271.05     36.15 o
   3   2  14     2186.59     2124.48     48.27 o
  -7   3  14     2468.60     2503.19     86.14 o
  -6   3  14     2393.50     2458.38     45.90 o
  -5   3  14      170.21      147.42     10.96 o
  -4   3  14     6938.84     6971.43    100.86 o
  -3   3  14        7.75       23.39      5.15 o
  -2   3  14     1345.48     1281.90     21.64 o
  -1   3  14      197.52      178.27      8.83 o
   0   3  14     1194.48     1204.19     19.47 o
   1   3  14     1352.03     1385.33     20.98 o
   2   3  14     1926.83     1874.19     30.70 o
   3   3  14       22.46       28.33      7.34 o
  -7   4  14     1401.25     1412.05     52.38 o
  -6   4  14     2521.72     2631.35     48.39 o
  -5   4  14        6.71       11.57      4.65 o
  -4   4  14       29.30       73.88      8.01 o
  -3   4  14       22.05       21.30      5.05 o
  -2   4  14     8066.73     8380.75    105.16 o
  -1   4  14      139.24      141.30     11.08 o
   0   4  14     4449.95     4373.04     57.77 o
   1   4  14     2280.74     2221.65     32.27 o
   2   4  14      207.75      217.27      7.65 o
   3   4  14      772.69      689.20     39.51 o
  -6   5  14      422.28      406.31     12.81 o
  -5   5  14      460.63      468.12     12.78 o
  -4   5  14       35.05       32.93      5.38 o
  -3   5  14      681.10      723.81     14.70 o
  -2   5  14      205.97      221.75      8.84 o
  -1   5  14     8388.79     8314.55     97.95 o
   0   5  14       90.06       98.85      8.00 o
   1   5  14     1529.78     1463.68     23.51 o
   2   5  14     1945.93     1823.55     38.11 o
  -6   6  14     2409.72     2366.66     58.09 o
  -5   6  14     2686.92     2741.79     47.43 o
  -4   6  14      759.32      767.16     15.81 o
  -3   6  14     1199.20     1220.07     20.21 o
  -2   6  14      415.06      430.87     10.33 o
  -1   6  14      223.58      210.23      7.54 o
   0   6  14      108.73       97.21      7.24 o
   1   6  14     3892.25     3727.93     51.71 o
   2   6  14     3522.24     3419.09     61.42 o
  -6   7  14      111.24      112.61     11.11 o
  -5   7  14       48.55       77.04     11.43 o
  -4   7  14     3596.03     3354.00    102.17 o
  -3   7  14      474.96      464.32     10.55 o
  -2   7  14     1700.45     1665.94     23.54 o
  -1   7  14      244.10      234.29      8.20 o
   0   7  14     1184.10     1228.54     19.36 o
   1   7  14      122.68      148.42      6.38 o
   2   7  14     1724.97     1659.82     35.32 o
  -5   8  14       79.16       95.15      8.10 o
  -4   8  14       60.11       59.56      7.72 o
  -3   8  14      384.68      376.28     12.95 o
  -2   8  14      437.29      459.62     11.38 o
  -1   8  14     1797.34     1751.33     30.50 o
   0   8  14     1220.76     1151.30     20.44 o
   1   8  14      151.52      154.36      7.24 o
  -5   9  14     2289.40     2268.66     74.71 o
  -4   9  14     1841.11     1771.49     37.99 o
  -3   9  14     1696.66     1543.52     39.15 o
  -2   9  14      130.62      149.22      7.45 o
  -1   9  14     2247.63     2210.86     49.21 o
   0   9  14      346.85      317.10      9.27 o
   1   9  14       33.62       46.12      7.80 o
  -4  10  14        3.74       22.82      6.40 o
  -3  10  14      219.73      195.65     12.49 o
  -2  10  14     1946.86     1827.02     33.94 o
  -1  10  14      155.96      153.59     11.90 o
   0  10  14       20.25       25.11      5.23 o
  -3  11  14       16.63       27.38     15.36 o
  -2  11  14      978.67      946.84     32.94 o
  -1  11  14     3491.04     3269.48    111.52 o
  -5   0  15     2001.77     1927.56     49.46 o
  -3   0  15     8742.03     8650.18    161.67 o
  -1   0  15     3795.78     3895.78     82.56 o
   1   0  15     4265.65     4299.37     83.32 o
  -6   1  15     3244.93     3253.55     77.50 o
  -5   1  15      474.92      475.42     13.35 o
  -4   1  15      949.54      958.89     25.14 o
  -3   1  15       73.28       78.69      6.39 o
  -2   1  15     2238.49     2288.82     35.16 o
  -1   1  15       19.94       30.51      4.84 o
   0   1  15      260.73      276.93      8.45 o
   1   1  15     2785.66     2757.71     39.37 o
   2   1  15      446.31      423.25     16.04 o
  -6   2  15     6283.24     6093.91    195.56 o
  -5   2  15      409.48      391.08     13.00 o
  -4   2  15     4167.80     3862.68     82.15 o
  -3   2  15      472.62      438.18     11.10 o
  -2   2  15     1722.15     1762.95     28.28 o
  -1   2  15      395.61      391.29     10.74 o
   0   2  15    11633.22    11068.09    210.79 o
   1   2  15      214.60      221.38      7.53 o
   2   2  15      294.62      311.81     17.56 o
  -6   3  15      510.04      558.66     27.94 o
  -5   3  15     1496.09     1453.91     31.76 o
  -4   3  15      205.79      226.67     12.02 o
  -3   3  15      321.93      343.65     11.90 o
  -2   3  15      616.48      622.81     14.26 o
  -1   3  15     2837.23     2691.42     54.17 o
   0   3  15     1736.27     1667.75     24.09 o
   1   3  15     2236.42     2253.33     37.04 o
  -6   4  15     1673.23     1539.73     81.21 o
  -5   4  15      387.48      374.52     13.22 o
  -4   4  15     1145.70     1169.61     28.27 o
  -3   4  15    12503.08    12402.77    183.94 o
  -2   4  15      724.53      709.25     15.10 o
  -1   4  15     1464.19     1530.89     29.52 o
   0   4  15        5.46        6.24      3.42 o
   1   4  15     1633.38     1642.24     28.22 o
  -5   5  15      533.15      510.08     15.87 o
  -4   5  15     1473.85     1373.90     31.34 o
  -3   5  15      589.04      599.88     15.27 o
  -2   5  15     3547.56     3427.37     52.18 o
  -1   5  15       80.08       83.46      8.25 o
   0   5  15      301.89      301.54      8.59 o
   1   5  15      813.20      811.98     28.11 o
  -5   6  15      148.79      167.07     14.76 o
  -4   6  15      670.78      720.30     19.46 o
  -3   6  15     1232.48     1203.62     21.66 o
  -2   6  15      175.29      157.22     11.05 o
  -1   6  15        8.73       15.69      4.78 o
   0   6  15     2567.87     2541.31     38.01 o
   1   6  15      957.87      886.51     33.26 o
  -4   7  15      132.79       89.86     11.35 o
  -3   7  15        4.69       14.97      4.86 o
  -2   7  15      618.01      651.85     14.05 o
  -1   7  15     4341.19     4277.19     68.60 o
   0   7  15      970.15      930.53     29.42 o
  -4   8  15     1182.83     1149.50     35.45 o
  -3   8  15     1141.94     1158.02     29.46 o
  -2   8  15      416.93      455.27     15.08 o
  -1   8  15      929.64      884.78     26.41 o
  -4   0  16     9396.20     9144.11    283.23 o
  -2   0  16       88.84       63.25      8.48 o
   0   0  16    13317.90    12690.53    353.60 o
  -4   1  16      204.98      214.68     14.09 o
  -3   1  16      428.19      393.57     11.75 o
  -2   1  16     1466.34     1363.36     29.02 o
  -1   1  16       64.73       66.13      8.02 o
   0   1  16     1343.74     1285.21     53.27 o
  -4   2  16      741.78      753.42     23.30 o
  -3   2  16     4261.29     4118.48     64.50 o
  -2   2  16       29.42       26.73      5.52 o
  -1   2  16     7806.37     7608.93    138.54 o
   0   2  16       25.82       32.92     12.07 o
  -4   3  16      832.86      811.00     24.13 o
  -3   3  16      206.29      224.00      9.76 o
  -2   3  16     2154.15     2167.99     50.17 o
  -1   3  16     1287.18     1245.91     29.44 o
  -4   4  16     4758.49     4516.73    143.56 o
  -3   4  16      654.06      610.09     14.82 o
  -2   4  16      294.65      288.71     13.12 o
  -1   4  16     1840.71     1814.07     68.70 o
  -3   5  16      109.99      170.11     23.05 o
  -2   5  16      150.56      166.69     11.07 o
 
